# Supplementary material for: 7-Iso­propyl­idene-N 2,N 3,N 5,N 6-tetra­meth­oxy-N 2,N 3,N 5,N 6-tetra­methylbi­cyclo­[2.2.1]hepta-2,5-diene-2,3,5,6-tetra­carboxamide
Source: Acta Crystallogr Sect E Struct Rep Online. 2014 Mar 15;70(Pt 4):o438. doi: 10.1107/S1600536814004255 (PMC3998551; doi:10.1107/S1600536814004255)
Supplement: Supplementary file 1 [file e-70-0o438-sup1.cif]

##############################################################################
#                                                                            #
# This CIF contains the data in a paper accepted for publication in          #
# Acta Crystallographica Section E. It conforms to the requirements of       #
# Notes for Authors for Acta Crystallographica Section E, and has been       #
# peer reviewed under the auspices of the IUCr Commission on Journals.       #
#                                                                            #
# Full details of the Crystallographic Information File format               #
# are given in the paper "The Crystallographic Information File (CIF):       #
# a New Standard Archive File for Crystallography" by S. R. Hall, F. H.      #
# Allen and I. D. Brown [Acta Cryst. (1991), A47, 655-685].                  #
#                                                                            #
# The current version of the core CIF dictionary is obtainable from          #
# ftp://ftp.iucr.org/pub/cif_core.dic.                                       #
#                                                                            #
# Software is freely available for graphical display of the structure(s)     #
# in this CIF. For information consult the CIF software page                 #
# http://www.iucr.org/resources/cif/software.                                #
#                                                                            #
# This file may be used for bona fide research purposes within the           #
# scientific community so long as proper attribution is given to the journal # 
# article from which it was obtained.                                        #
#                                                                            #
##############################################################################
data_I
_audit_creation_method     SHELXL-97
_database_code_depnum_ccdc_archive     'CCDC 878002'
_chemical_name_systematic
;\
7-Isopropylidene-<i>N</i>^2^,<i>N</i>^3^,<i>N</i>^5^,<i>N</i>^6^-tetramethoxy-\
<i>N</i>^2^,<i>N</i>^3^,<i>N</i>^5^,<i>N</i>^6^-tetramethylbicyclo[2.2.1]hepta-\
2,5-diene-2,3,5,6-tetracarboxamide
;
_chemical_name_common     ?
_chemical_formula_moiety     'C22 H32 N4 O8'
_chemical_formula_sum     'C22 H32 N4 O8'
_chemical_formula_iupac     'C22 H32 N4 O8'
_chemical_formula_weight     480.52
_chemical_melting_point     ?
_symmetry_cell_setting     triclinic
_symmetry_space_group_name_H-M     'P -1'
_symmetry_space_group_name_Hall     '-P 1'
loop_
    _symmetry_equiv_pos_as_xyz
    'x, y, z'
    '-x, -y, -z'
_cell_length_a     9.5830(9)
_cell_length_b     10.2662(8)
_cell_length_c     13.3792(16)
_cell_angle_alpha     94.648(12)
_cell_angle_beta     91.548(13)
_cell_angle_gamma     108.013(10)
_cell_volume     1245.7(2)
_cell_formula_units_Z     2
_cell_measurement_reflns_used     3915
_cell_measurement_theta_min     4
_cell_measurement_theta_max     28
_cell_measurement_temperature     200(2)
_exptl_crystal_description     block
_exptl_crystal_colour     colorless
_exptl_crystal_size_max     0.3
_exptl_crystal_size_mid     0.3
_exptl_crystal_size_min     0.2
_exptl_crystal_density_diffrn     1.281
_exptl_crystal_density_meas     ?
_exptl_crystal_density_method     'not measured'
_exptl_crystal_F_000     512
_exptl_absorpt_coefficient_mu     0.098
_exptl_absorpt_correction_type     none
_exptl_absorpt_process_details     ?
_exptl_absorpt_correction_T_min     ?
_exptl_absorpt_correction_T_max     ?
_exptl_special_details
;
^1^H-NMR (500 MHz, 300 K, CDCl~3~, TMS): \d = 4.65 (s, 2H, H-1,4), 3.62 (s, 12H,
H12), 3.25 (s, 12H, H-11), 1.53 (s, 6H, H-9) p.p.m.. ^13^C-NMR (125 MHz, 300
K, CDCl~3~, TMS): \d = 165.8 (C-10), 160.5 (C-7), 151.1 (C-2,3,5,6), 100.4
(C-8), 61.6 (C-12), 56.5 (C-1,4), 32.1 (C-11), 18.3 (C-9) p.p.m.. MS (EI, 70
eV): m/<i>z</i>(%)= 480 (2) [<i>M</i>]^+^, 421 (24), 420 (100), 329 (14), 328
(13), 269 (13), 268 (46), 240 (21), 220 (26). MS (CI, isobutane):
m/<i>z</i>(%)= 481 (100) [<i>M</i>+H]^+^. UV/Vis (CHCl~3~): \l(~max~)(lg \e)=
262 nm (3.855), 314 nm (2.881).
;
_diffrn_ambient_temperature     200(2)
_diffrn_radiation_type     MoK\a
_diffrn_radiation_wavelength     0.71073
_diffrn_radiation_source     'fine-focus sealed tube'
_diffrn_radiation_monochromator     graphite
_diffrn_measurement_device_type     'Stoe IPDS-1'
_diffrn_measurement_method     'Phi scans'
_diffrn_detector_area_resol_mean     ?
_diffrn_reflns_number     10017
_diffrn_reflns_av_R_equivalents     0.0402
_diffrn_reflns_av_sigmaI/netI     0.0478
_diffrn_reflns_theta_min     2.93
_diffrn_reflns_theta_max     26.00
_diffrn_reflns_theta_full     26.00
_diffrn_measured_fraction_theta_max     0.978
_diffrn_measured_fraction_theta_full     0.978
_diffrn_reflns_limit_h_min     -11
_diffrn_reflns_limit_h_max     11
_diffrn_reflns_limit_k_min     -12
_diffrn_reflns_limit_k_max     12
_diffrn_reflns_limit_l_min     -16
_diffrn_reflns_limit_l_max     16
_diffrn_standards_number     0
_diffrn_standards_interval_count     ?
_diffrn_standards_interval_time     0
_diffrn_standards_decay_%     0
_refine_special_details
;
Refinement of <i>F</i>^2^ against ALL reflections. The weighted <i>R</i>-factor
<i>wR</i> and goodness of fit <i>S</i> are based on <i>F</i>^2^, conventional
<i>R</i>-factors <i>R</i> are based on <i>F</i>, with <i>F</i> set to zero for
negative <i>F</i>^2^. The threshold expression of <i>F</i>^2^ >
\s(<i>F</i>^2^) is used only for calculating <i>R</i>-factors(gt) <i>etc</i>.
and is not relevant to the choice of reflections for refinement.
<i>R</i>-factors based on <i>F</i>^2^ are statistically about twice as large
as those based on <i>F</i>, and <i>R</i>- factors based on ALL data will be
even larger.
;
_reflns_number_total     4788
_reflns_number_gt     3431
_reflns_threshold_expression     I>2sigma(I)
_refine_ls_structure_factor_coef     Fsqd
_refine_ls_matrix_type     full
_refine_ls_R_factor_all     0.0683
_refine_ls_R_factor_gt     0.0446
_refine_ls_wR_factor_gt     0.1085
_refine_ls_wR_factor_ref     0.1194
_refine_ls_goodness_of_fit_ref     1.003
_refine_ls_restrained_S_all     1.003
_refine_ls_number_reflns     4788
_refine_ls_number_parameters     318
_refine_ls_number_restraints     0
_refine_ls_hydrogen_treatment     constr
_refine_ls_weighting_scheme     calc
_refine_ls_weighting_details
         'calc w=1/[\s^2^(Fo^2^)+(0.0701P)^2^+0.0000P] where P=(Fo^2^+2Fc^2^)/3'
_atom_sites_solution_hydrogens     geom
_atom_sites_solution_primary     direct
_atom_sites_solution_secondary     difmap
_refine_ls_shift/su_max     0.000
_refine_ls_shift/su_mean     0.000
_refine_diff_density_max     0.187
_refine_diff_density_min     -0.186
_refine_ls_extinction_method     'SHELXL97 (Sheldrick, 2008)'
_refine_ls_extinction_coef     0.079(8)
_refine_ls_extinction_expression
                                  'Fc^*^=kFc[1+0.001xFc^2^\l^3^/sin(2\q)]^-1/4^'
loop_
    _atom_type_symbol
    _atom_type_description
    _atom_type_scat_dispersion_real
    _atom_type_scat_dispersion_imag
    _atom_type_scat_source
    'C' 'C' 0.0033 0.0016
                         'International Tables Vol C Tables 4.2.6.8 and 6.1.1.4'
    'H' 'H' 0.0000 0.0000
                         'International Tables Vol C Tables 4.2.6.8 and 6.1.1.4'
    'N' 'N' 0.0061 0.0033
                         'International Tables Vol C Tables 4.2.6.8 and 6.1.1.4'
    'O' 'O' 0.0106 0.0060
                         'International Tables Vol C Tables 4.2.6.8 and 6.1.1.4'
_computing_data_collection     '<i>X-AREA</i> (Stoe & Cie, 2008)'
_computing_cell_refinement     '<i>X-AREA</i> (Stoe & Cie, 2008)'
_computing_data_reduction     '<i>X-AREA</i> (Stoe & Cie, 2008)'
_computing_structure_solution     'SHELXS97 (Sheldrick, 2008)'
_computing_structure_refinement     'SHELXL97 (Sheldrick, 2008)'
_computing_molecular_graphics     'XP in SHELXTL (Sheldrick, 2008)'
_computing_publication_material     'XCIF in SHELXTL (Sheldrick, 2008)'
loop_
    _atom_site_type_symbol
    _atom_site_label
    _atom_site_fract_x
    _atom_site_fract_y
    _atom_site_fract_z
    _atom_site_U_iso_or_equiv
    _atom_site_adp_type
    _atom_site_calc_flag
    _atom_site_refinement_flags
    _atom_site_occupancy
    _atom_site_symmetry_multiplicity
    _atom_site_disorder_assembly
    _atom_site_disorder_group
    C C1 0.81447(18) 0.39743(16) 0.81937(12) 0.0298(3) Uani d . 1 1 . .
    C C2 0.67642(18) 0.36772(16) 0.78212(13) 0.0300(3) Uani d . 1 1 . .
    C C3 0.63158(18) 0.21966(17) 0.73104(13) 0.0308(4) Uani d . 1 1 . .
    H H3 0.5240 0.1707 0.7187 0.037 Uiso calc R 1 1 . .
    C C4 0.72948(19) 0.21953(16) 0.64136(13) 0.0301(3) Uani d . 1 1 . .
    C C5 0.86786(18) 0.24874(16) 0.67833(12) 0.0295(3) Uani d . 1 1 . .
    C C6 0.86494(18) 0.27007(16) 0.79390(13) 0.0302(3) Uani d . 1 1 . .
    H H6 0.9515 0.2636 0.8343 0.036 Uiso calc R 1 1 . .
    C C7 0.71645(19) 0.15921(17) 0.80360(13) 0.0319(4) Uani d . 1 1 . .
    C C8 0.6783(2) 0.04726(18) 0.85174(13) 0.0386(4) Uani d . 1 1 . .
    C C9 0.5221(3) -0.0464(2) 0.84862(16) 0.0501(5) Uani d . 1 1 . .
    H H9A 0.4600 -0.0117 0.8055 0.075 Uiso calc R 1 1 . .
    H H9B 0.4866 -0.0493 0.9167 0.075 Uiso calc R 1 1 . .
    H H9C 0.5180 -0.1393 0.8217 0.075 Uiso calc R 1 1 . .
    C C10 0.7892(3) 0.0025(2) 0.91079(16) 0.0505(5) Uani d . 1 1 . .
    H H10A 0.8882 0.0643 0.9024 0.076 Uiso calc R 1 1 . .
    H H10B 0.7832 -0.0917 0.8862 0.076 Uiso calc R 1 1 . .
    H H10C 0.7682 0.0059 0.9821 0.076 Uiso calc R 1 1 . .
    C C11 0.89827(19) 0.52489(18) 0.88315(13) 0.0341(4) Uani d . 1 1 . .
    O O1 0.85560(18) 0.55873(16) 0.96400(11) 0.0500(4) Uani d . 1 1 . .
    N N1 1.02489(18) 0.60006(17) 0.84779(12) 0.0404(4) Uani d . 1 1 . .
    C C12 1.1278(3) 0.7203(2) 0.90131(19) 0.0544(5) Uani d . 1 1 . .
    H H12A 1.0857 0.7446 0.9633 0.082 Uiso calc PR 0.60 1 . .
    H H12B 1.1485 0.7971 0.8592 0.082 Uiso calc PR 0.60 1 . .
    H H12C 1.2193 0.7010 0.9178 0.082 Uiso calc PR 0.60 1 . .
    H H12D 1.2166 0.7505 0.8636 0.082 Uiso calc PR 0.40 1 . .
    H H12E 1.1539 0.6980 0.9677 0.082 Uiso calc PR 0.40 1 . .
    H H12F 1.0831 0.7942 0.9091 0.082 Uiso calc PR 0.40 1 . .
    O O2 1.06466(14) 0.55339(13) 0.75543(10) 0.0359(3) Uani d . 1 1 . .
    C C13 1.0318(3) 0.6292(2) 0.67700(16) 0.0481(5) Uani d . 1 1 . .
    H H13A 0.9303 0.6306 0.6808 0.072 Uiso calc R 1 1 . .
    H H13B 1.0437 0.5849 0.6115 0.072 Uiso calc R 1 1 . .
    H H13C 1.0990 0.7237 0.6853 0.072 Uiso calc R 1 1 . .
    C C14 0.58711(19) 0.46339(18) 0.78346(13) 0.0335(4) Uani d . 1 1 . .
    O O3 0.63333(18) 0.57977(14) 0.75583(12) 0.0502(4) Uani d . 1 1 . .
    N N2 0.45160(17) 0.41573(17) 0.81724(13) 0.0403(4) Uani d . 1 1 . .
    C C15 0.3392(2) 0.4826(3) 0.81249(18) 0.0535(5) Uani d . 1 1 . .
    H H15A 0.3831 0.5771 0.7954 0.080 Uiso calc R 1 1 . .
    H H15B 0.2957 0.4839 0.8778 0.080 Uiso calc R 1 1 . .
    H H15C 0.2627 0.4319 0.7610 0.080 Uiso calc R 1 1 . .
    O O4 0.40977(16) 0.28673(14) 0.85165(12) 0.0482(4) Uani d . 1 1 . .
    C C16 0.4368(4) 0.3012(3) 0.9592(2) 0.0717(8) Uani d . 1 1 . .
    H H16A 0.5405 0.3524 0.9763 0.108 Uiso calc R 1 1 . .
    H H16B 0.4134 0.2099 0.9837 0.108 Uiso calc R 1 1 . .
    H H16C 0.3749 0.3512 0.9908 0.108 Uiso calc R 1 1 . .
    C C17 0.6746(2) 0.17624(18) 0.53508(13) 0.0354(4) Uani d . 1 1 . .
    O O5 0.7086(2) 0.08738(17) 0.48378(11) 0.0580(4) Uani d . 1 1 . .
    N N3 0.57718(19) 0.23375(16) 0.49947(12) 0.0396(4) Uani d . 1 1 . .
    C C18 0.5110(3) 0.2035(3) 0.39838(16) 0.0542(5) Uani d . 1 1 . .
    H H18A 0.4217 0.2308 0.3958 0.081 Uiso calc PR 0.60 1 . .
    H H18B 0.4859 0.1046 0.3786 0.081 Uiso calc PR 0.60 1 . .
    H H18C 0.5807 0.2546 0.3522 0.081 Uiso calc PR 0.60 1 . .
    H H18D 0.5705 0.1625 0.3553 0.081 Uiso calc PR 0.40 1 . .
    H H18E 0.5063 0.2887 0.3725 0.081 Uiso calc PR 0.40 1 . .
    H H18F 0.4115 0.1387 0.3989 0.081 Uiso calc PR 0.40 1 . .
    O O6 0.56596(14) 0.35176(13) 0.55432(10) 0.0365(3) Uani d . 1 1 . .
    C C19 0.6728(2) 0.4717(2) 0.52256(16) 0.0458(5) Uani d . 1 1 . .
    H H19A 0.7707 0.4607 0.5275 0.069 Uiso calc R 1 1 . .
    H H19B 0.6721 0.5533 0.5658 0.069 Uiso calc R 1 1 . .
    H H19C 0.6484 0.4829 0.4528 0.069 Uiso calc R 1 1 . .
    C C20 1.00122(19) 0.26034(17) 0.62073(14) 0.0341(4) Uani d . 1 1 . .
    O O7 1.03798(18) 0.33922(16) 0.55533(12) 0.0524(4) Uani d . 1 1 . .
    N N4 1.08090(18) 0.18055(17) 0.64597(14) 0.0440(4) Uani d . 1 1 . .
    C C21 1.2220(2) 0.1841(3) 0.6077(2) 0.0571(6) Uani d . 1 1 . .
    H H21A 1.2963 0.2065 0.6636 0.086 Uiso calc R 1 1 . .
    H H21B 1.2503 0.2543 0.5601 0.086 Uiso calc R 1 1 . .
    H H21C 1.2149 0.0940 0.5735 0.086 Uiso calc R 1 1 . .
    O O8 1.02474(18) 0.08363(15) 0.71379(11) 0.0482(4) Uani d . 1 1 . .
    C C22 0.9419(3) -0.0452(2) 0.6592(2) 0.0641(7) Uani d . 1 1 . .
    H H22A 0.8626 -0.0316 0.6176 0.096 Uiso calc R 1 1 . .
    H H22B 0.8998 -0.1127 0.7067 0.096 Uiso calc R 1 1 . .
    H H22C 1.0070 -0.0787 0.6160 0.096 Uiso calc R 1 1 . .
loop_
    _atom_site_aniso_label
    _atom_site_aniso_U_11
    _atom_site_aniso_U_22
    _atom_site_aniso_U_33
    _atom_site_aniso_U_12
    _atom_site_aniso_U_13
    _atom_site_aniso_U_23
    C1 0.0281(8) 0.0296(8) 0.0321(8) 0.0086(6) 0.0069(7) 0.0048(6)
    C2 0.0280(8) 0.0302(8) 0.0329(8) 0.0100(6) 0.0074(7) 0.0046(6)
    C3 0.0276(8) 0.0304(8) 0.0345(8) 0.0083(6) 0.0046(7) 0.0044(6)
    C4 0.0324(8) 0.0270(7) 0.0340(8) 0.0126(6) 0.0055(7) 0.0057(6)
    C5 0.0325(8) 0.0260(7) 0.0343(8) 0.0139(6) 0.0072(7) 0.0068(6)
    C6 0.0278(8) 0.0298(8) 0.0345(8) 0.0103(6) 0.0035(7) 0.0063(6)
    C7 0.0342(9) 0.0296(8) 0.0327(8) 0.0103(7) 0.0049(7) 0.0045(6)
    C8 0.0508(11) 0.0304(8) 0.0314(8) 0.0079(8) 0.0054(8) 0.0028(7)
    C9 0.0607(13) 0.0370(9) 0.0391(10) -0.0051(9) 0.0060(9) 0.0051(8)
    C10 0.0727(15) 0.0383(10) 0.0409(10) 0.0163(10) -0.0020(10) 0.0119(8)
    C11 0.0319(9) 0.0348(8) 0.0361(9) 0.0112(7) 0.0035(7) 0.0034(7)
    O1 0.0539(9) 0.0508(8) 0.0419(8) 0.0134(7) 0.0120(7) -0.0069(6)
    N1 0.0347(8) 0.0413(8) 0.0370(8) 0.0016(6) 0.0022(7) -0.0029(6)
    C12 0.0439(12) 0.0444(11) 0.0608(13) -0.0028(9) -0.0015(10) -0.0091(10)
    O2 0.0321(6) 0.0378(6) 0.0402(7) 0.0133(5) 0.0062(5) 0.0065(5)
    C13 0.0540(12) 0.0472(11) 0.0474(11) 0.0191(9) 0.0053(9) 0.0147(9)
    C14 0.0330(9) 0.0386(9) 0.0322(8) 0.0157(7) 0.0058(7) 0.0043(7)
    O3 0.0551(9) 0.0389(7) 0.0660(9) 0.0240(6) 0.0220(7) 0.0156(7)
    N2 0.0333(8) 0.0482(9) 0.0475(9) 0.0210(7) 0.0119(7) 0.0148(7)
    C15 0.0409(11) 0.0715(14) 0.0590(13) 0.0354(11) 0.0030(10) -0.0013(11)
    O4 0.0421(8) 0.0422(7) 0.0591(9) 0.0097(6) 0.0181(7) 0.0065(6)
    C16 0.100(2) 0.0689(16) 0.0577(15) 0.0341(15) 0.0352(15) 0.0287(13)
    C17 0.0401(9) 0.0314(8) 0.0363(9) 0.0137(7) 0.0036(7) 0.0015(7)
    O5 0.0851(12) 0.0572(9) 0.0439(8) 0.0443(9) -0.0027(8) -0.0100(7)
    N3 0.0459(9) 0.0369(8) 0.0373(8) 0.0169(7) -0.0064(7) -0.0024(6)
    C18 0.0593(14) 0.0574(13) 0.0419(11) 0.0152(11) -0.0148(10) -0.0004(9)
    O6 0.0350(7) 0.0360(6) 0.0417(7) 0.0153(5) 0.0043(5) 0.0050(5)
    C19 0.0511(12) 0.0370(9) 0.0491(11) 0.0115(8) 0.0054(9) 0.0109(8)
    C20 0.0327(9) 0.0320(8) 0.0402(9) 0.0140(7) 0.0066(7) 0.0007(7)
    O7 0.0570(9) 0.0550(9) 0.0540(9) 0.0244(7) 0.0276(7) 0.0211(7)
    N4 0.0372(9) 0.0429(8) 0.0589(10) 0.0215(7) 0.0097(8) 0.0075(7)
    C21 0.0368(11) 0.0684(14) 0.0708(15) 0.0283(10) 0.0042(10) -0.0142(11)
    O8 0.0591(9) 0.0453(8) 0.0506(8) 0.0309(7) 0.0012(7) 0.0072(6)
    C22 0.0818(18) 0.0351(10) 0.0781(17) 0.0223(11) 0.0060(14) 0.0040(10)
_geom_special_details
;
All e.s.d.'s (except the e.s.d. in the dihedral angle between two l.s. planes)
are estimated using the full covariance matrix. The cell e.s.d.'s are taken
into account individually in the estimation of e.s.d.'s in distances, angles
and torsion angles; correlations between e.s.d.'s in cell parameters are only
used when they are defined by crystal symmetry. An approximate (isotropic)
treatment of cell e.s.d.'s is used for estimating e.s.d.'s involving l.s.
planes.
;
loop_
    _geom_bond_atom_site_label_1
    _geom_bond_atom_site_label_2
    _geom_bond_site_symmetry_2
    _geom_bond_distance
    _geom_bond_publ_flag
    C1 C2 . 1.335(3) ?
    C1 C11 . 1.489(2) ?
    C1 C6 . 1.545(2) ?
    C2 C14 . 1.488(2) ?
    C2 C3 . 1.541(2) ?
    C3 C7 . 1.535(2) ?
    C3 C4 . 1.543(2) ?
    C3 H3 . 1.0000 ?
    C4 C5 . 1.337(3) ?
    C4 C17 . 1.486(3) ?
    C5 C20 . 1.488(2) ?
    C5 C6 . 1.546(2) ?
    C6 C7 . 1.539(2) ?
    C6 H6 . 1.0000 ?
    C7 C8 . 1.320(2) ?
    C8 C9 . 1.506(3) ?
    C8 C10 . 1.510(3) ?
    C9 H9A . 0.9800 ?
    C9 H9B . 0.9800 ?
    C9 H9C . 0.9800 ?
    C10 H10A . 0.9800 ?
    C10 H10B . 0.9800 ?
    C10 H10C . 0.9800 ?
    C11 O1 . 1.228(2) ?
    C11 N1 . 1.343(2) ?
    N1 O2 . 1.394(2) ?
    N1 C12 . 1.441(3) ?
    C12 H12A . 0.9800 ?
    C12 H12B . 0.9800 ?
    C12 H12C . 0.9800 ?
    C12 H12D . 0.9800 ?
    C12 H12E . 0.9800 ?
    C12 H12F . 0.9800 ?
    O2 C13 . 1.440(2) ?
    C13 H13A . 0.9800 ?
    C13 H13B . 0.9800 ?
    C13 H13C . 0.9800 ?
    C14 O3 . 1.230(2) ?
    C14 N2 . 1.343(2) ?
    N2 O4 . 1.381(2) ?
    N2 C15 . 1.447(2) ?
    C15 H15A . 0.9800 ?
    C15 H15B . 0.9800 ?
    C15 H15C . 0.9800 ?
    O4 C16 . 1.443(3) ?
    C16 H16A . 0.9800 ?
    C16 H16B . 0.9800 ?
    C16 H16C . 0.9800 ?
    C17 O5 . 1.226(2) ?
    C17 N3 . 1.345(2) ?
    N3 O6 . 1.400(2) ?
    N3 C18 . 1.446(3) ?
    C18 H18A . 0.9800 ?
    C18 H18B . 0.9800 ?
    C18 H18C . 0.9800 ?
    C18 H18D . 0.9800 ?
    C18 H18E . 0.9800 ?
    C18 H18F . 0.9800 ?
    O6 C19 . 1.440(2) ?
    C19 H19A . 0.9800 ?
    C19 H19B . 0.9800 ?
    C19 H19C . 0.9800 ?
    C20 O7 . 1.225(2) ?
    C20 N4 . 1.336(2) ?
    N4 O8 . 1.394(2) ?
    N4 C21 . 1.450(2) ?
    C21 H21A . 0.9800 ?
    C21 H21B . 0.9800 ?
    C21 H21C . 0.9800 ?
    O8 C22 . 1.441(3) ?
    C22 H22A . 0.9800 ?
    C22 H22B . 0.9800 ?
    C22 H22C . 0.9800 ?
loop_
    _geom_angle_atom_site_label_1
    _geom_angle_atom_site_label_2
    _geom_angle_atom_site_label_3
    _geom_angle_site_symmetry_1
    _geom_angle_site_symmetry_3
    _geom_angle
    _geom_angle_publ_flag
    C2 C1 C11 . . 125.72(15) ?
    C2 C1 C6 . . 107.71(14) ?
    C11 C1 C6 . . 126.28(15) ?
    C1 C2 C14 . . 126.22(16) ?
    C1 C2 C3 . . 107.02(14) ?
    C14 C2 C3 . . 126.62(15) ?
    C7 C3 C2 . . 98.31(13) ?
    C7 C3 C4 . . 96.76(12) ?
    C2 C3 C4 . . 107.50(13) ?
    C7 C3 H3 . . 117.0 ?
    C2 C3 H3 . . 117.0 ?
    C4 C3 H3 . . 117.0 ?
    C5 C4 C17 . . 126.88(15) ?
    C5 C4 C3 . . 107.59(15) ?
    C17 C4 C3 . . 125.07(15) ?
    C4 C5 C20 . . 127.32(16) ?
    C4 C5 C6 . . 107.01(14) ?
    C20 C5 C6 . . 125.67(15) ?
    C7 C6 C1 . . 97.69(12) ?
    C7 C6 C5 . . 96.70(13) ?
    C1 C6 C5 . . 107.58(12) ?
    C7 C6 H6 . . 117.2 ?
    C1 C6 H6 . . 117.2 ?
    C5 C6 H6 . . 117.2 ?
    C8 C7 C3 . . 132.86(17) ?
    C8 C7 C6 . . 132.60(17) ?
    C3 C7 C6 . . 94.40(13) ?
    C7 C8 C9 . . 122.14(19) ?
    C7 C8 C10 . . 122.15(19) ?
    C9 C8 C10 . . 115.68(17) ?
    C8 C9 H9A . . 109.5 ?
    C8 C9 H9B . . 109.5 ?
    H9A C9 H9B . . 109.5 ?
    C8 C9 H9C . . 109.5 ?
    H9A C9 H9C . . 109.5 ?
    H9B C9 H9C . . 109.5 ?
    C8 C10 H10A . . 109.5 ?
    C8 C10 H10B . . 109.5 ?
    H10A C10 H10B . . 109.5 ?
    C8 C10 H10C . . 109.5 ?
    H10A C10 H10C . . 109.5 ?
    H10B C10 H10C . . 109.5 ?
    O1 C11 N1 . . 121.74(18) ?
    O1 C11 C1 . . 122.24(16) ?
    N1 C11 C1 . . 116.02(15) ?
    C11 N1 O2 . . 117.70(15) ?
    C11 N1 C12 . . 124.80(17) ?
    O2 N1 C12 . . 117.35(15) ?
    N1 C12 H12A . . 109.5 ?
    N1 C12 H12B . . 109.5 ?
    H12A C12 H12B . . 109.5 ?
    N1 C12 H12C . . 109.5 ?
    H12A C12 H12C . . 109.5 ?
    H12B C12 H12C . . 109.5 ?
    N1 C12 H12D . . 109.5 ?
    N1 C12 H12E . . 109.5 ?
    H12D C12 H12E . . 109.5 ?
    N1 C12 H12F . . 109.5 ?
    H12D C12 H12F . . 109.5 ?
    H12E C12 H12F . . 109.5 ?
    N1 O2 C13 . . 110.50(14) ?
    O2 C13 H13A . . 109.5 ?
    O2 C13 H13B . . 109.5 ?
    H13A C13 H13B . . 109.5 ?
    O2 C13 H13C . . 109.5 ?
    H13A C13 H13C . . 109.5 ?
    H13B C13 H13C . . 109.5 ?
    O3 C14 N2 . . 121.23(16) ?
    O3 C14 C2 . . 122.67(15) ?
    N2 C14 C2 . . 116.10(15) ?
    C14 N2 O4 . . 118.04(14) ?
    C14 N2 C15 . . 125.53(17) ?
    O4 N2 C15 . . 116.18(16) ?
    N2 C15 H15A . . 109.5 ?
    N2 C15 H15B . . 109.5 ?
    H15A C15 H15B . . 109.5 ?
    N2 C15 H15C . . 109.5 ?
    H15A C15 H15C . . 109.5 ?
    H15B C15 H15C . . 109.5 ?
    N2 O4 C16 . . 108.98(17) ?
    O4 C16 H16A . . 109.5 ?
    O4 C16 H16B . . 109.5 ?
    H16A C16 H16B . . 109.5 ?
    O4 C16 H16C . . 109.5 ?
    H16A C16 H16C . . 109.5 ?
    H16B C16 H16C . . 109.5 ?
    O5 C17 N3 . . 121.17(18) ?
    O5 C17 C4 . . 122.52(16) ?
    N3 C17 C4 . . 116.18(15) ?
    C17 N3 O6 . . 117.33(15) ?
    C17 N3 C18 . . 124.05(17) ?
    O6 N3 C18 . . 116.83(15) ?
    N3 C18 H18A . . 109.5 ?
    N3 C18 H18B . . 109.5 ?
    H18A C18 H18B . . 109.5 ?
    N3 C18 H18C . . 109.5 ?
    H18A C18 H18C . . 109.5 ?
    H18B C18 H18C . . 109.5 ?
    N3 C18 H18D . . 109.5 ?
    N3 C18 H18E . . 109.5 ?
    H18D C18 H18E . . 109.5 ?
    N3 C18 H18F . . 109.5 ?
    H18D C18 H18F . . 109.5 ?
    H18E C18 H18F . . 109.5 ?
    N3 O6 C19 . . 109.55(14) ?
    O6 C19 H19A . . 109.5 ?
    O6 C19 H19B . . 109.5 ?
    H19A C19 H19B . . 109.5 ?
    O6 C19 H19C . . 109.5 ?
    H19A C19 H19C . . 109.5 ?
    H19B C19 H19C . . 109.5 ?
    O7 C20 N4 . . 121.58(16) ?
    O7 C20 C5 . . 122.68(15) ?
    N4 C20 C5 . . 115.73(15) ?
    C20 N4 O8 . . 118.28(15) ?
    C20 N4 C21 . . 125.56(18) ?
    O8 N4 C21 . . 116.16(17) ?
    N4 C21 H21A . . 109.5 ?
    N4 C21 H21B . . 109.5 ?
    H21A C21 H21B . . 109.5 ?
    N4 C21 H21C . . 109.5 ?
    H21A C21 H21C . . 109.5 ?
    H21B C21 H21C . . 109.5 ?
    N4 O8 C22 . . 109.25(17) ?
    O8 C22 H22A . . 109.5 ?
    O8 C22 H22B . . 109.5 ?
    H22A C22 H22B . . 109.5 ?
    O8 C22 H22C . . 109.5 ?
    H22A C22 H22C . . 109.5 ?
    H22B C22 H22C . . 109.5 ?
_iucr_refine_instructions_details
;
TITL p-1z in P-1
CELL  0.71073    9.5830   10.2662   13.3792    94.648    91.548   108.013
ZERR  2.0        0.0009    0.0008    0.0016     0.012     0.013     0.010
LATT  1
SFAC C H N O
UNIT 44 64 8 16
L.S. 10
TEMP -73
ACTA
BOND $H
WGHT    0.0701
EXTI    0.078606
FVAR       1.46451
C1    1    0.814471    0.397435    0.819366    11.00000    0.02809    0.02961 =
         0.03212    0.00477    0.00686    0.00861
C2    1    0.676421    0.367723    0.782124    11.00000    0.02805    0.03016 =
         0.03291    0.00462    0.00737    0.01004
C3    1    0.631576    0.219657    0.731041    11.00000    0.02758    0.03035 =
         0.03448    0.00440    0.00456    0.00834
AFIX  13
H3    2    0.523979    0.170695    0.718663    11.00000   -1.20000
AFIX   0
C4    1    0.729483    0.219535    0.641359    11.00000    0.03236    0.02701 =
         0.03398    0.00572    0.00550    0.01256
C5    1    0.867857    0.248740    0.678326    11.00000    0.03252    0.02599 =
         0.03427    0.00685    0.00722    0.01393
C6    1    0.864938    0.270073    0.793895    11.00000    0.02781    0.02979 =
         0.03455    0.00626    0.00351    0.01028
AFIX  13
H6    2    0.951455    0.263562    0.834300    11.00000   -1.20000
AFIX   0
C7    1    0.716452    0.159207    0.803596    11.00000    0.03420    0.02956 =
         0.03266    0.00452    0.00487    0.01026
C8    1    0.678280    0.047262    0.851740    11.00000    0.05083    0.03038 =
         0.03138    0.00280    0.00537    0.00794
C9    1    0.522053   -0.046448    0.848623    11.00000    0.06072    0.03704 =
         0.03907    0.00514    0.00600   -0.00507
AFIX 137
H9A   2    0.459969   -0.011699    0.805486    11.00000   -1.50000
H9B   2    0.486578   -0.049332    0.916679    11.00000   -1.50000
H9C   2    0.517949   -0.139292    0.821675    11.00000   -1.50000
AFIX   0
C10   1    0.789218    0.002511    0.910793    11.00000    0.07274    0.03828 =
         0.04088    0.01194   -0.00203    0.01633
AFIX 137
H10A  2    0.888242    0.064297    0.902418    11.00000   -1.50000
H10B  2    0.783179   -0.091733    0.886210    11.00000   -1.50000
H10C  2    0.768217    0.005931    0.982067    11.00000   -1.50000
AFIX   0
C11   1    0.898268    0.524890    0.883148    11.00000    0.03190    0.03479 =
         0.03614    0.00335    0.00352    0.01119
O1    4    0.855597    0.558733    0.964001    11.00000    0.05391    0.05080 =
         0.04192   -0.00691    0.01195    0.01336
N1    3    1.024891    0.600062    0.847788    11.00000    0.03473    0.04133 =
         0.03703   -0.00288    0.00223    0.00162
C12   1    1.127825    0.720315    0.901311    11.00000    0.04385    0.04443 =
         0.06084   -0.00910   -0.00149   -0.00283
AFIX 127
H12A  2    1.085744    0.744624    0.963340    10.60000   -1.50000
H12B  2    1.148472    0.797117    0.859164    10.60000   -1.50000
H12C  2    1.219283    0.701008    0.917838    10.60000   -1.50000
H12D  2    1.216589    0.750543    0.863555    10.40000   -1.50000
H12E  2    1.153860    0.698049    0.967730    10.40000   -1.50000
H12F  2    1.083049    0.794158    0.909057    10.40000   -1.50000
AFIX   0
O2    4    1.064657    0.553391    0.755432    11.00000    0.03213    0.03776 =
         0.04022    0.00647    0.00617    0.01325
C13   1    1.031780    0.629199    0.676997    11.00000    0.05398    0.04716 =
         0.04738    0.01467    0.00528    0.01914
AFIX 137
H13A  2    0.930268    0.630602    0.680830    11.00000   -1.50000
H13B  2    1.043699    0.584914    0.611508    11.00000   -1.50000
H13C  2    1.098992    0.723687    0.685257    11.00000   -1.50000
AFIX   0
C14   1    0.587111    0.463389    0.783463    11.00000    0.03304    0.03863 =
         0.03220    0.00435    0.00581    0.01568
O3    4    0.633331    0.579774    0.755834    11.00000    0.05511    0.03895 =
         0.06595    0.01558    0.02196    0.02401
N2    3    0.451602    0.415732    0.817243    11.00000    0.03332    0.04815 =
         0.04748    0.01484    0.01191    0.02096
C15   1    0.339218    0.482555    0.812486    11.00000    0.04093    0.07149 =
         0.05896   -0.00135    0.00298    0.03536
AFIX 137
H15A  2    0.383145    0.577096    0.795349    11.00000   -1.50000
H15B  2    0.295674    0.483927    0.877848    11.00000   -1.50000
H15C  2    0.262739    0.431886    0.761042    11.00000   -1.50000
AFIX   0
O4    4    0.409772    0.286734    0.851653    11.00000    0.04214    0.04222 =
         0.05910    0.00650    0.01809    0.00973
C16   1    0.436790    0.301192    0.959221    11.00000    0.09954    0.06891 =
         0.05772    0.02868    0.03519    0.03407
AFIX 137
H16A  2    0.540453    0.352370    0.976257    11.00000   -1.50000
H16B  2    0.413413    0.209861    0.983699    11.00000   -1.50000
H16C  2    0.374856    0.351166    0.990769    11.00000   -1.50000
AFIX   0
C17   1    0.674602    0.176241    0.535079    11.00000    0.04008    0.03137 =
         0.03630    0.00146    0.00359    0.01365
O5    4    0.708557    0.087377    0.483780    11.00000    0.08511    0.05723 =
         0.04387   -0.01001   -0.00267    0.04430
N3    3    0.577179    0.233748    0.499471    11.00000    0.04593    0.03686 =
         0.03729   -0.00237   -0.00641    0.01687
C18   1    0.511042    0.203500    0.398384    11.00000    0.05930    0.05740 =
         0.04187   -0.00038   -0.01479    0.01516
AFIX 127
H18A  2    0.421741    0.230803    0.395826    10.60000   -1.50000
H18B  2    0.485888    0.104612    0.378614    10.60000   -1.50000
H18C  2    0.580676    0.254587    0.352206    10.60000   -1.50000
H18D  2    0.570462    0.162532    0.355271    10.40000   -1.50000
H18E  2    0.506315    0.288723    0.372484    10.40000   -1.50000
H18F  2    0.411528    0.138748    0.398891    10.40000   -1.50000
AFIX   0
O6    4    0.565960    0.351763    0.554316    11.00000    0.03503    0.03600 =
         0.04168    0.00498    0.00429    0.01534
C19   1    0.672837    0.471729    0.522558    11.00000    0.05114    0.03695 =
         0.04906    0.01088    0.00541    0.01148
AFIX 137
H19A  2    0.770711    0.460697    0.527449    11.00000   -1.50000
H19B  2    0.672121    0.553253    0.565792    11.00000   -1.50000
H19C  2    0.648399    0.482864    0.452824    11.00000   -1.50000
AFIX   0
C20   1    1.001221    0.260341    0.620732    11.00000    0.03268    0.03203 =
         0.04021    0.00072    0.00657    0.01400
O7    4    1.037976    0.339217    0.555332    11.00000    0.05699    0.05501 =
         0.05402    0.02111    0.02758    0.02436
N4    3    1.080899    0.180546    0.645969    11.00000    0.03721    0.04288 =
         0.05887    0.00752    0.00971    0.02153
C21   1    1.222029    0.184129    0.607693    11.00000    0.03683    0.06836 =
         0.07077   -0.01421    0.00418    0.02831
AFIX 137
H21A  2    1.296294    0.206545    0.663569    11.00000   -1.50000
H21B  2    1.250312    0.254276    0.560102    11.00000   -1.50000
H21C  2    1.214866    0.093988    0.573537    11.00000   -1.50000
AFIX   0
O8    4    1.024741    0.083635    0.713795    11.00000    0.05910    0.04534 =
         0.05064    0.00718    0.00120    0.03093
C22   1    0.941929   -0.045151    0.659168    11.00000    0.08178    0.03514 =
         0.07812    0.00402    0.00596    0.02229
AFIX 137
H22A  2    0.862638   -0.031615    0.617640    11.00000   -1.50000
H22B  2    0.899831   -0.112746    0.706670    11.00000   -1.50000
H22C  2    1.006982   -0.078707    0.616032    11.00000   -1.50000
HKLF 4
REM  p-1z in P-1
REM R1 =  0.0446 for   3431 Fo > 4sig(Fo)  and  0.0683 for all   4788 data
REM    318 parameters refined using      0 restraints
END
WGHT      0.0701      0.0000
REM Highest difference peak  0.187,  deepest hole -0.186,  1-sigma level  0.040
Q1    1   0.7455  0.3903  0.7771  11.00000  0.05    0.19
Q2    1   0.8841  0.2596  0.7148  11.00000  0.05    0.17
Q3    1   0.6612  0.1657  0.8916  11.00000  0.05    0.15
Q4    1   1.0951  0.3224  0.4739  11.00000  0.05    0.15
Q5    1   0.3094  0.4963  0.7331  11.00000  0.05    0.15
Q6    1   0.8058  0.2030  0.6570  11.00000  0.05    0.15
Q7    1   0.4721 -0.0791  0.9256  11.00000  0.05    0.15
Q8    1   1.3048  0.2887  0.6372  11.00000  0.05    0.15
Q9    1   0.7032  0.1996  0.5958  11.00000  0.05    0.14
Q10   1   0.3573  0.2620  0.7939  11.00000  0.05    0.14
Q11   1   0.9795 -0.0855  0.7219  11.00000  0.05    0.14
Q12   1   0.6642  0.1796  0.7679  11.00000  0.05    0.13
Q13   1   0.8401  0.3685  0.8064  11.00000  0.05    0.13
Q14   1   0.5272 -0.0009  0.4271  11.00000  0.05    0.13
Q15   1   0.8390  0.4418  0.8404  11.00000  0.05    0.13
Q16   1   0.7057  0.0352  0.8591  11.00000  0.05    0.12
Q17   1   0.7939  0.1934  0.8014  11.00000  0.05    0.12
Q18   1   0.6941  0.2050  0.6345  11.00000  0.05    0.12
Q19   1   1.2136  0.1110  0.6427  11.00000  0.05    0.12
Q20   1   0.4616  0.3361  0.7434  11.00000  0.05    0.12
;
data_New_Global_Publ_Block
_journal_date_recd_electronic     2014-02-21
_journal_date_accepted     2014-02-24
_journal_name_full     'Acta Crystallographica, Section E'
_journal_year     2014
_journal_volume     70
_journal_issue      4
_journal_page_first     o438
_journal_page_last     o438
_journal_paper_category     QO
_journal_paper_doi     10.1107/S1600536814004255
_journal_coeditor_code     IM2450
loop_
    _publ_contact_author_name
    _publ_contact_author_address
    _publ_contact_author_email
    'Christian N\"ather'
;
Institut f\"ur Anorganische Chemie
Universit\"at Kiel
Otto-Hahn-Platz 6/7
24118 Kiel
Germany
;
 cnaether@ac.uni-kiel.de
    'Herges, Rainer'
;
Institut f\"ur Organische Chemie
Universit\"at Kiel
Otto-Hahn-Platz 4
24118 Kiel
Germany
;
 rherges@oc.uni-kiel.de
_publ_contact_author_fax     '0431-880-1520'
_publ_contact_author_phone     '0431-880-2092'
_publ_section_title
;\
7-Isopropylidene-<i>N</i>^2^,<i>N</i>^3^,<i>N</i>^5^,<i>N</i>^6^-tetramethoxy-\
<i>N</i>^2^,<i>N</i>^3^,<i>N</i>^5^,<i>N</i>^6^-tetramethylbicyclo[2.2.1]hepta-\
2,5-diene-2,3,5,6-tetracarboxamide
;
loop_
    _publ_author_name
    _publ_author_footnote
    _publ_author_address
    'Sahlmann, Benjamin' .
;
Institut f\"ur Organische Chemie
Universit\"at Kiel
Otto-Hahn-Platz 4, 24118 Kiel
Germany
;
    'N\"ather, Christian' .
;
Institut f\"ur Anorganische Chemie
Universit\"at Kiel
Otto-Hahn-Platz 6/7, 24118 Kiel
Germany
;
    'Herges, Rainer' .
;
Institut f\"ur Organische Chemie
Universit\"at Kiel
Otto-Hahn-Platz 4, 24118 Kiel
Germany
;
_publ_section_synopsis     .
