# Supplementary material for: 7-Iso­propyl­idene-N 2,N 3,N 5,N 6-tetra­meth­oxy-N 2,N 3,N 5,N 6-tetra­methylbi­cyclo­[2.2.1]hepta-2,5-diene-2,3,5,6-tetra­carboxamide
Source: Acta Crystallogr Sect E Struct Rep Online. 2014 Mar 15;70(Pt 4):o438. doi: 10.1107/S1600536814004255 (PMC3998551; doi:10.1107/S1600536814004255)
Supplement: Supplementary file 2 [file e-70-0o438-Isup2.hkl]

# 
# h,k,l, Fc-squared, Fo-squared, sigma(Fo-squared) and status flag 
# 
data_I
_shelx_title ' p-1z in P-1' 
_shelx_refln_list_code          4 
_shelx_F_calc_maximum       68.96 
_exptl_crystal_F_000       512.00 
_reflns_d_resolution_high  0.8108 
 
loop_ 
 _symmetry_equiv_pos_as_xyz 
 'x, y, z' 
 '-x, -y, -z' 
 
_cell_length_a     9.5830 
_cell_length_b    10.2662 
_cell_length_c    13.3792 
_cell_angle_alpha  94.648 
_cell_angle_beta   91.548 
_cell_angle_gamma 108.013 
 
_shelx_F_squared_multiplier     1.000 
 
loop_ 
 _refln_index_h 
 _refln_index_k 
 _refln_index_l 
 _refln_F_squared_calc 
 _refln_F_squared_meas 
 _refln_F_squared_sigma 
 _refln_observed_status 
   3   0   0     1572.72     1550.25     15.64 o 
   4   0   0       61.53       57.80      6.62 o 
   5   0   0        2.73        6.42      7.70 o 
   6   0   0        5.99        6.34      6.25 o 
   7   0   0      127.62      127.59      5.38 o 
   8   0   0       35.70       40.34      5.96 o 
   9   0   0       42.46       46.82      4.42 o 
  10   0   0        1.69        0.87      3.56 o 
  11   0   0       13.94       13.31      2.87 o 
 -11   1   0        0.01        1.58      2.24 o 
 -10   1   0        3.95        5.38      3.62 o 
  -9   1   0       49.52       48.57      4.15 o 
  -8   1   0        2.87        0.63      6.40 o 
  -7   1   0       59.56       59.29      6.39 o 
  -6   1   0      538.35      540.11     14.10 o 
  -5   1   0        3.58       13.49      6.62 o 
  -4   1   0     1100.50     1122.50     10.48 o 
  -3   1   0       25.21       16.68     10.28 o 
  -2   1   0      577.66      489.06     12.77 o 
   2   1   0     1107.63     1024.95     22.47 o 
   3   1   0      312.48      261.25      9.99 o 
   4   1   0     2072.96     2185.47     37.07 o 
   5   1   0      649.25      690.88     30.19 o 
   6   1   0      303.59      295.71      6.11 o 
   7   1   0        0.11       -2.29      5.47 o 
   8   1   0      121.81      106.74      4.95 o 
   9   1   0        0.10        0.07      3.62 o 
  10   1   0       46.37       49.55      3.18 o 
 -11   2   0        0.02        1.77      2.94 o 
 -10   2   0       20.29       20.35      3.71 o 
  -9   2   0       13.97       11.99      4.07 o 
  -8   2   0      175.89      153.10      5.28 o 
  -7   2   0      101.46      100.26      5.34 o 
  -6   2   0     1092.79     1126.15     15.09 o 
  -5   2   0       92.21       94.53      7.03 o 
  -4   2   0        0.44        0.86      6.59 o 
  -3   2   0     1563.06     1419.09     21.82 o 
  -2   2   0     1465.95     1303.98     12.65 o 
  -1   2   0        1.04       -4.33     10.36 o 
   0   2   0       29.76       17.20     10.63 o 
   1   2   0      512.24      481.30     13.01 o 
   3   2   0        0.39        2.75      6.95 o 
   4   2   0       22.28       23.66      6.57 o 
   5   2   0      445.78      412.72      7.44 o 
   6   2   0       20.86       26.26      5.71 o 
   7   2   0      427.24      399.16      6.57 o 
   8   2   0       87.01       82.83      3.66 o 
   9   2   0        8.83        6.97      2.65 o 
  10   2   0       24.04       23.90      2.81 o 
 -11   3   0        2.47       -0.21      2.56 o 
 -10   3   0       13.25       12.73      3.39 o 
  -9   3   0      476.99      479.73     11.12 o 
  -8   3   0       55.01       61.09      5.04 o 
  -7   3   0       12.35       12.68      5.11 o 
  -6   3   0       81.24       84.40      5.34 o 
  -5   3   0       95.97       89.68      9.78 o 
  -4   3   0        0.60        2.00      5.64 o 
  -3   3   0      321.89      314.12      8.19 o 
  -2   3   0     4268.95     4604.67     17.91 o 
  -1   3   0      651.35      617.30      9.17 o 
   0   3   0       28.86       34.19     11.00 o 
   1   3   0        6.96        4.38      9.97 o 
   2   3   0      116.03       98.41     10.92 o 
   3   3   0      672.48      726.06     45.76 o 
   4   3   0      402.80      409.40     27.21 o 
   5   3   0      886.41      933.24     40.31 o 
   6   3   0      242.12      224.75     13.68 o 
   7   3   0      213.99      213.42      6.29 o 
   8   3   0        0.01       -0.15      3.70 o 
   9   3   0       99.86       92.32      3.35 o 
  10   3   0        0.00       -0.66      2.53 o 
 -11   4   0        3.60        5.06      2.54 o 
 -10   4   0        0.13        3.83      3.31 o 
  -9   4   0        6.55        6.17      4.19 o 
  -8   4   0      858.81      883.05      9.09 o 
  -7   4   0      133.36      145.14      6.64 o 
  -6   4   0      212.04      213.29      6.62 o 
  -5   4   0      524.27      499.43      6.36 o 
  -4   4   0      434.27      479.90      7.64 o 
  -3   4   0       35.35       34.62      5.86 o 
  -2   4   0      578.26      492.49      8.18 o 
  -1   4   0      225.50      203.10      7.77 o 
   0   4   0      522.32      505.22     18.45 o 
   1   4   0        4.97        8.26      5.84 o 
   2   4   0       22.97       32.43      4.04 o 
   3   4   0      541.03      507.68     18.81 o 
   4   4   0      631.05      662.18     15.49 o 
   5   4   0      423.50      423.03      6.85 o 
   6   4   0      232.22      249.30      5.60 o 
   7   4   0       14.99       14.54      4.45 o 
   8   4   0        3.58        2.77      3.28 o 
   9   4   0        7.43        5.70      2.64 o 
 -11   5   0       41.29       46.00      2.77 o 
 -10   5   0        5.80        4.75      3.38 o 
  -9   5   0        0.54       -1.87      3.62 o 
  -8   5   0       36.75       39.63      7.44 o 
  -7   5   0       45.83       50.75      6.50 o 
  -6   5   0       14.02       20.22      4.21 o 
  -5   5   0       10.31       11.24      6.31 o 
  -4   5   0        1.06       -6.55      6.55 o 
  -3   5   0      145.88      174.32      7.11 o 
  -2   5   0      522.90      582.10     10.53 o 
  -1   5   0      144.61      153.79      5.30 o 
   0   5   0      390.17      397.02      6.57 o 
   1   5   0        5.55        5.11      6.86 o 
   2   5   0       52.85       57.48      5.52 o 
   3   5   0        0.01        1.03      5.43 o 
   4   5   0      187.38      189.43     10.98 o 
   5   5   0        0.58        1.22      4.94 o 
   6   5   0       44.00       45.45      3.91 o 
   7   5   0      148.52      154.61      4.08 o 
   8   5   0        0.97       -0.02      2.32 o 
 -11   6   0       15.87       20.95      2.59 o 
 -10   6   0        1.29        3.45      3.90 o 
  -9   6   0       10.92       13.31      3.54 o 
  -8   6   0      222.32      251.72      4.31 o 
  -7   6   0      441.68      426.15      5.63 o 
  -6   6   0       26.21       24.66      5.12 o 
  -5   6   0        9.67       12.51      4.59 o 
  -4   6   0      228.99      209.40     10.18 o 
  -3   6   0       19.02       19.47      7.22 o 
  -2   6   0      163.96      160.62      5.64 o 
  -1   6   0      658.96      765.84     21.81 o 
   0   6   0      394.73      459.41     40.96 o 
   1   6   0       13.75       13.63      5.38 o 
   2   6   0      716.12      827.62     27.66 o 
   3   6   0        5.49        1.84      5.86 o 
   4   6   0        0.05        3.56      4.92 o 
   5   6   0       91.90       84.97      4.07 o 
   6   6   0       14.80       19.06      3.51 o 
   7   6   0       13.34       12.24      2.52 o 
   8   6   0       15.79       14.24      2.41 o 
 -11   7   0       10.91        8.67      2.55 o 
 -10   7   0        3.01        4.04      2.96 o 
  -9   7   0        2.07       -3.41      3.42 o 
  -8   7   0       32.17       31.83      3.71 o 
  -7   7   0        4.09        9.62      3.79 o 
  -6   7   0       17.30        9.73      5.01 o 
  -5   7   0       72.93       73.81      5.16 o 
  -4   7   0      229.08      219.46      4.70 o 
  -3   7   0       90.66       77.85      7.66 o 
  -2   7   0      434.94      458.01      5.20 o 
  -1   7   0      223.13      226.56      5.67 o 
   0   7   0       20.99       25.67      5.32 o 
   1   7   0        6.24        0.06      4.26 o 
   2   7   0      462.15      479.20     19.71 o 
   3   7   0      319.42      336.47      5.55 o 
   4   7   0       15.65       16.89      3.78 o 
   5   7   0        7.28        5.11      3.52 o 
   6   7   0        3.12        5.52      2.96 o 
   7   7   0       14.26       13.30      2.39 o 
 -11   8   0       39.69       41.98      4.22 o 
 -10   8   0       13.13       13.31      2.60 o 
  -9   8   0        0.28        2.75      2.72 o 
  -8   8   0       14.44       15.54      2.84 o 
  -7   8   0        7.35        7.79      2.58 o 
  -6   8   0        4.15        3.69      3.77 o 
  -5   8   0      349.22      351.85     11.82 o 
  -4   8   0      144.40      138.21      5.21 o 
  -3   8   0       80.14       70.51      4.25 o 
  -2   8   0     1024.64     1076.35     28.85 o 
  -1   8   0       88.78       95.34      5.24 o 
   0   8   0       51.65       55.58      5.12 o 
   1   8   0        0.00        0.67      3.07 o 
   2   8   0      272.96      313.45     25.71 o 
   3   8   0       61.95       55.25      4.80 o 
   4   8   0       31.56       33.08      3.54 o 
   5   8   0        1.34        1.77      2.62 o 
   6   8   0        1.63        0.77      2.27 o 
 -10   9   0      144.05      139.89     13.92 o 
  -9   9   0       50.12       47.95      2.33 o 
  -8   9   0        1.34       -0.52      3.37 o 
  -7   9   0        2.82        0.83      3.88 o 
  -6   9   0       79.89       68.32      2.77 o 
  -5   9   0        3.67        5.27      5.36 o 
  -4   9   0       71.13       79.91      3.47 o 
  -3   9   0      276.99      296.97     20.74 o 
  -2   9   0       81.50       88.68      4.85 o 
  -1   9   0      191.56      200.34      5.02 o 
   0   9   0       30.56       25.47      3.83 o 
   1   9   0       24.41       23.78      2.38 o 
   2   9   0       48.79       44.24      3.58 o 
   3   9   0       22.85       19.12      3.40 o 
   4   9   0        6.45        5.10      2.15 o 
   5   9   0        9.45        9.24      2.53 o 
  -9  10   0        3.83        1.41      5.42 o 
  -8  10   0       20.46       21.03      1.93 o 
  -7  10   0        4.20        4.54      2.74 o 
  -6  10   0       17.92       20.58      3.76 o 
  -5  10   0        1.54        3.01      3.90 o 
  -4  10   0       49.56       51.35      3.99 o 
  -3  10   0       10.32        9.55      5.61 o 
  -2  10   0       78.02       84.86      4.87 o 
  -1  10   0        2.56        4.76      3.56 o 
   0  10   0       35.39       34.32      2.88 o 
   1  10   0       30.05       37.14      3.39 o 
   2  10   0        6.09        9.48      2.28 o 
   3  10   0        1.97        3.88      5.37 o 
  -8  11   0       12.26       13.80      2.08 o 
  -7  11   0        2.63        1.11      4.27 o 
  -6  11   0       74.00       64.92      3.10 o 
  -5  11   0        0.49       -2.49      3.29 o 
  -4  11   0        2.35        1.21      3.69 o 
  -3  11   0       11.22       10.52      2.35 o 
  -2  11   0        0.00        2.82      4.39 o 
  -1  11   0       53.31       52.13      2.89 o 
   0  11   0       26.30       26.21      1.80 o 
   1  11   0       36.25       36.56      2.21 o 
   2  11   0        0.22       -0.99      1.92 o 
  -6  12   0       57.29       47.52      2.36 o 
  -5  12   0        8.39        5.83      2.54 o 
  -4  12   0        1.45        1.16      1.86 o 
  -3  12   0        6.19        1.27      4.27 o 
  -2  12   0       13.14       10.81      2.60 o 
  -1  12   0       38.93       28.60      4.21 o 
   0 -12   1        8.35        7.07      1.61 o 
   1 -12   1       10.79        8.76      2.09 o 
   2 -12   1       84.35       81.41     10.39 o 
   3 -12   1        0.86        1.08      3.01 o 
   4 -12   1        9.58       14.12      3.60 o 
   5 -12   1       15.95       13.70      6.77 o 
   6 -12   1        0.02        0.89      4.87 o 
   7 -12   1        0.68        1.52      1.97 o 
  -2 -11   1        2.02        0.88      2.54 o 
  -1 -11   1       10.36       13.79      2.78 o 
   0 -11   1        1.53       -0.38      3.11 o 
   1 -11   1      120.07      117.41      4.25 o 
   2 -11   1        7.68        9.26      2.81 o 
   3 -11   1       15.62       16.86      2.81 o 
   4 -11   1      178.55      191.79      8.77 o 
   5 -11   1       16.55       15.34      5.43 o 
   6 -11   1       52.70       55.44      2.41 o 
   7 -11   1       43.57       43.47      4.44 o 
   8 -11   1       41.28       36.50      2.67 o 
  -3 -10   1        2.38        1.52      2.53 o 
  -2 -10   1       23.20       25.56      3.25 o 
  -1 -10   1        4.95        4.35      2.67 o 
   0 -10   1      155.27      165.69      8.65 o 
   1 -10   1       35.18       33.19      7.39 o 
   2 -10   1       58.50       58.75      4.26 o 
   3 -10   1      136.04      141.99      3.36 o 
   4 -10   1      112.89      116.41      2.85 o 
   5 -10   1      273.04      278.12      4.12 o 
   6 -10   1       91.51      107.22      7.42 o 
   7 -10   1        1.26       -3.34      3.34 o 
   8 -10   1        0.10        2.94      2.09 o 
   9 -10   1       76.37       75.90      5.78 o 
  -5  -9   1        0.61       -2.05      2.05 o 
  -4  -9   1        0.37        2.34      2.12 o 
  -3  -9   1       24.71       29.08      3.47 o 
  -2  -9   1       30.06       41.94      5.72 o 
  -1  -9   1       73.05       73.12      3.57 o 
   0  -9   1      103.54      110.67      4.48 o 
   1  -9   1      168.00      153.24      3.66 o 
   2  -9   1      188.98      185.33     12.58 o 
   3  -9   1        7.10        4.34      5.45 o 
   4  -9   1      112.92      101.91      3.95 o 
   5  -9   1        4.39        5.67      2.67 o 
   6  -9   1       25.45       23.04      3.08 o 
   7  -9   1       21.29       22.26      2.93 o 
   8  -9   1       45.68       47.10      2.83 o 
   9  -9   1        3.17        0.60      2.63 o 
  10  -9   1       10.74        8.15      2.97 o 
  -6  -8   1       10.64       10.08      2.53 o 
  -5  -8   1        0.38        1.04      2.63 o 
  -4  -8   1        8.32        2.67      2.88 o 
  -3  -8   1      148.52      137.52      3.49 o 
  -2  -8   1       52.48       65.67      7.94 o 
  -1  -8   1      342.05      334.11     10.14 o 
   0  -8   1        2.47        5.52      5.07 o 
   1  -8   1      267.29      290.61     15.03 o 
   2  -8   1      200.88      222.50     10.49 o 
   3  -8   1      216.68      213.02      4.58 o 
   4  -8   1        6.29        4.31      4.13 o 
   5  -8   1        2.48        7.11      3.50 o 
   6  -8   1      267.05      277.79      7.71 o 
   7  -8   1      173.94      158.15      3.98 o 
   8  -8   1       27.67       33.10      3.55 o 
   9  -8   1       23.52       26.05      3.37 o 
  10  -8   1        7.13       13.35      2.57 o 
  11  -8   1        0.16        3.41      4.29 o 
  -7  -7   1        2.64        1.64      2.48 o 
  -6  -7   1        9.50        7.61      2.72 o 
  -5  -7   1        6.19        5.82      3.51 o 
  -4  -7   1        0.55       -3.70      3.76 o 
  -3  -7   1      396.08      385.96     12.36 o 
  -2  -7   1      220.93      228.42     20.68 o 
  -1  -7   1        1.15       -2.23      4.64 o 
   0  -7   1     1233.06     1321.75     58.95 o 
   1  -7   1       74.43       69.46      4.49 o 
   2  -7   1        5.36        7.49      6.02 o 
   3  -7   1       81.55       79.30      4.45 o 
   4  -7   1        6.74        8.16      5.20 o 
   5  -7   1        7.75       -5.07      5.10 o 
   6  -7   1      166.47      174.08      6.72 o 
   7  -7   1      215.50      209.24     10.67 o 
   8  -7   1       73.07       65.62      3.82 o 
   9  -7   1       42.60       47.06      3.55 o 
  10  -7   1       21.02       21.49      2.37 o 
  11  -7   1       13.23       14.85      2.56 o 
  -8  -6   1       30.24       28.11      2.58 o 
  -7  -6   1      101.05       97.78      2.99 o 
  -6  -6   1        1.41        0.10      3.48 o 
  -5  -6   1      186.58      195.74      4.56 o 
  -4  -6   1      242.05      227.91      7.42 o 
  -3  -6   1        2.47        3.41      3.69 o 
  -2  -6   1       83.25       97.45      6.32 o 
  -1  -6   1       34.45       32.04      4.67 o 
   0  -6   1       97.73      130.62     16.31 o 
   1  -6   1      169.90      151.60      6.88 o 
   2  -6   1       37.97       51.36      5.43 o 
   3  -6   1        0.03        3.96      7.15 o 
   4  -6   1       29.00       35.80      5.22 o 
   5  -6   1       33.85       28.57      3.76 o 
   6  -6   1        2.74       -0.47      4.15 o 
   7  -6   1       28.26       34.06      4.97 o 
   8  -6   1       59.46       62.55      4.34 o 
   9  -6   1       10.76        8.35      3.54 o 
  10  -6   1        6.57       11.56      3.33 o 
  11  -6   1       16.64       17.76      4.13 o 
  -8  -5   1       37.89       40.44      2.72 o 
  -7  -5   1       46.52       47.89      3.65 o 
  -6  -5   1       71.39       74.39      4.02 o 
  -5  -5   1      197.52      207.00     10.21 o 
  -4  -5   1       77.67       80.76      3.96 o 
  -3  -5   1        4.28        6.96      4.47 o 
  -2  -5   1      635.64      773.43     51.14 o 
  -1  -5   1      350.31      356.00     10.86 o 
   0  -5   1        0.42       12.32      6.59 o 
   1  -5   1       95.86       75.95      5.94 o 
   2  -5   1      415.92      388.69      6.48 o 
   3  -5   1      290.51      341.46     11.02 o 
   4  -5   1      203.61      192.84      6.94 o 
   5  -5   1       19.30       33.11      6.39 o 
   6  -5   1       94.77       93.25      4.43 o 
   7  -5   1      264.31      254.52      4.74 o 
   8  -5   1      178.92      185.90      8.57 o 
   9  -5   1       42.65       42.19      3.71 o 
  10  -5   1        0.27       -0.70      3.33 o 
  11  -5   1       32.96       30.18      2.67 o 
  -9  -4   1       97.85       86.87      3.24 o 
  -8  -4   1        0.24        1.25      3.20 o 
  -7  -4   1        0.00        3.25      3.97 o 
  -6  -4   1      107.42      125.01      5.16 o 
  -5  -4   1      118.05      113.04      5.52 o 
  -4  -4   1      192.21      200.44      5.98 o 
  -3  -4   1       33.86       48.53      6.85 o 
  -2  -4   1      221.23      242.59      7.62 o 
  -1  -4   1        0.16        0.26      5.13 o 
   0  -4   1      102.45       98.32      8.98 o 
   1  -4   1      604.88      597.49     10.57 o 
   2  -4   1     3970.83     4337.49     13.70 o 
   3  -4   1     2099.92     2249.96     22.85 o 
   4  -4   1      190.88      161.67      8.64 o 
   5  -4   1       76.57       74.29      6.69 o 
   6  -4   1      179.58      158.19      7.23 o 
   7  -4   1       47.43       45.36      4.21 o 
   8  -4   1      168.63      158.35      4.37 o 
   9  -4   1      213.82      223.55      4.32 o 
  10  -4   1       41.98       40.02      3.50 o 
  11  -4   1        2.51        3.34      2.55 o 
 -10  -3   1        0.06       -0.48      2.57 o 
  -9  -3   1       46.58       44.27      2.93 o 
  -8  -3   1       14.17       13.26      3.28 o 
  -7  -3   1        0.00        1.10      3.27 o 
  -6  -3   1       80.78       76.21      4.36 o 
  -5  -3   1        3.91        2.99      5.01 o 
  -4  -3   1       51.48       41.32      5.57 o 
  -3  -3   1      135.51      140.99      8.54 o 
  -2  -3   1      105.40       97.52      7.73 o 
  -1  -3   1       37.71       32.71      8.13 o 
   1  -3   1       11.51       17.13      9.13 o 
   2  -3   1       31.96       32.93     10.54 o 
   3  -3   1        3.13       -0.72      6.47 o 
   4  -3   1      202.29      208.19      6.24 o 
   5  -3   1      129.54       97.38      6.95 o 
   6  -3   1      337.11      332.72      6.93 o 
   7  -3   1      533.54      526.16      6.32 o 
   8  -3   1      488.14      455.44      6.00 o 
   9  -3   1        6.64        4.55      3.68 o 
  10  -3   1        0.41       -0.58      3.34 o 
  11  -3   1        4.89        4.97      2.72 o 
 -10  -2   1       13.41       13.12      2.14 o 
  -9  -2   1       12.57       11.32      3.37 o 
  -8  -2   1      111.34       96.14      4.04 o 
  -7  -2   1       16.07       17.44      4.82 o 
  -6  -2   1        6.14        7.77      5.14 o 
  -5  -2   1       54.10       60.00      6.56 o 
  -4  -2   1      547.76      517.38     17.51 o 
  -3  -2   1      330.55      312.83      7.84 o 
  -2  -2   1       34.19       48.18      8.36 o 
  -1  -2   1     1415.59     1337.25     48.59 o 
   0  -2   1     1239.08     1166.30     12.83 o 
   2  -2   1       82.95       88.16     11.47 o 
   4  -2   1     2289.22     2305.29     11.88 o 
   5  -2   1       16.19       20.92      6.81 o 
   6  -2   1        2.47        0.32      6.36 o 
   7  -2   1      305.44      344.81      6.07 o 
   8  -2   1        0.13        2.94      5.27 o 
   9  -2   1      453.62      449.64      7.43 o 
  10  -2   1        1.46        3.07      4.03 o 
  11  -2   1        0.36        0.97      2.41 o 
 -10  -1   1       13.96        9.68      2.63 o 
  -9  -1   1       25.87       22.33      3.78 o 
  -8  -1   1       23.69       19.95      4.39 o 
  -7  -1   1       21.15       15.44      5.55 o 
  -6  -1   1      293.15      259.35      6.41 o 
  -5  -1   1      240.16      244.40      8.52 o 
  -4  -1   1     3069.90     3280.32     85.37 o 
  -3  -1   1      280.14      253.11      9.60 o 
  -1  -1   1      393.77      395.28     14.13 o 
   1  -1   1        2.51       25.06     12.73 o 
   2  -1   1     1861.62     1561.71     35.44 o 
   3  -1   1      119.87       87.36      9.82 o 
   4  -1   1      594.69      577.03      8.88 o 
   5  -1   1      157.77      143.36      6.68 o 
   6  -1   1      105.32      113.61      6.95 o 
   7  -1   1      735.51      744.06      8.15 o 
   8  -1   1        5.97        8.48      5.22 o 
   9  -1   1       87.15       83.99      4.74 o 
  10  -1   1        1.96        1.19      3.62 o 
  11  -1   1       13.87       12.20      2.91 o 
 -11   0   1        3.53        2.10      2.46 o 
 -10   0   1        4.00        2.76      3.58 o 
  -9   0   1        3.10        3.24      3.81 o 
  -8   0   1       18.37       19.54      5.14 o 
  -7   0   1       60.81       56.72      5.18 o 
  -6   0   1      155.30      155.16      6.61 o 
  -5   0   1     1448.02     1565.05     33.06 o 
  -4   0   1     1557.88     1531.24     19.70 o 
  -2   0   1     1274.97     1231.99     16.30 o 
   2   0   1      123.08       98.80     15.70 o 
   3   0   1      669.20      556.45     13.00 o 
   4   0   1      280.77      255.89      7.89 o 
   5   0   1     1482.57     1507.41     11.40 o 
   6   0   1      396.17      357.79      6.63 o 
   7   0   1       79.38       73.69      6.02 o 
   8   0   1       32.61       35.50      5.59 o 
   9   0   1        0.04        3.44      4.00 o 
  10   0   1       10.45       12.23      3.79 o 
  11   0   1        0.92        1.14      2.99 o 
 -11   1   1       23.60       23.52      2.81 o 
 -10   1   1        0.06        0.17      3.63 o 
  -9   1   1       20.63       20.53      3.64 o 
  -8   1   1        1.93        3.81      4.75 o 
  -7   1   1      255.59      251.87      5.73 o 
  -6   1   1      457.31      470.12      7.24 o 
  -5   1   1     1204.29     1092.55     16.54 o 
  -4   1   1        0.73       -0.94      8.02 o 
  -3   1   1     1610.97     1439.64     15.88 o 
  -1   1   1       20.43       23.82      8.94 o 
   2   1   1     1145.73     1174.89     27.45 o 
   3   1   1       19.07        5.57     10.33 o 
   4   1   1      118.77       84.34      7.82 o 
   5   1   1      112.25      113.23      7.47 o 
   6   1   1      140.89      157.33      6.82 o 
   7   1   1        5.34        5.18      5.60 o 
   8   1   1       21.54       19.53      4.32 o 
   9   1   1        4.19        7.57      2.87 o 
  10   1   1        0.24       -0.40      3.13 o 
 -11   2   1       64.21       61.45      4.60 o 
 -10   2   1        0.35        2.75      3.34 o 
  -9   2   1       71.12       71.26      3.87 o 
  -8   2   1      120.45      111.54      5.11 o 
  -7   2   1       62.09       58.19      5.19 o 
  -6   2   1      106.65       88.47      6.51 o 
  -5   2   1        1.02       12.62      7.86 o 
  -4   2   1      289.93      248.06      9.56 o 
  -3   2   1      282.77      248.89      8.56 o 
  -2   2   1       46.42       40.42     11.12 o 
  -1   2   1     3224.22     3271.67     32.26 o 
   2   2   1      197.39      218.23      8.38 o 
   3   2   1      893.04      871.15     44.97 o 
   4   2   1       91.19       94.64      7.97 o 
   5   2   1        1.21       -1.41      8.12 o 
   6   2   1       48.62       52.68      5.11 o 
   7   2   1       24.71       17.63      6.11 o 
   8   2   1       55.49       55.86      4.64 o 
   9   2   1       21.66       21.78      3.95 o 
  10   2   1        0.02        0.01      3.72 o 
 -11   3   1       59.63       55.97      2.84 o 
 -10   3   1       34.88       36.09      3.47 o 
  -9   3   1       89.70      100.53      3.94 o 
  -8   3   1     1171.94     1231.91      7.20 o 
  -7   3   1       29.36       30.44      5.11 o 
  -6   3   1        5.13        2.93     10.03 o 
  -5   3   1      320.96      290.78      7.21 o 
  -4   3   1     1146.97     1168.26      8.89 o 
  -3   3   1     1365.45     1244.86     32.47 o 
  -2   3   1      100.59       95.42      8.42 o 
  -1   3   1     1598.88     1458.97     20.25 o 
   0   3   1      179.63      172.05     10.83 o 
   1   3   1     4072.96     4322.87     21.07 o 
   2   3   1     3531.18     4550.58     17.68 o 
   3   3   1        7.03        7.59      7.21 o 
   4   3   1       16.22       20.58      7.43 o 
   5   3   1       14.46       18.48      6.02 o 
   6   3   1      209.50      185.48      6.96 o 
   7   3   1       92.04       81.64      5.03 o 
   8   3   1        7.53        8.92      3.91 o 
   9   3   1       22.33       20.79      3.57 o 
 -11   4   1        4.43        4.98      2.12 o 
 -10   4   1        1.80        4.11      3.36 o 
  -9   4   1        8.35        7.59      5.39 o 
  -8   4   1       38.65       44.87      4.90 o 
  -7   4   1      121.84      132.94      4.41 o 
  -6   4   1       19.12       20.01      5.99 o 
  -5   4   1     1215.58     1151.01     30.48 o 
  -4   4   1      575.69      620.42      7.82 o 
  -3   4   1      459.32      433.80     10.22 o 
  -2   4   1     1097.68     1099.22     10.26 o 
  -1   4   1      162.94      154.88      7.36 o 
   0   4   1      349.35      301.53      7.94 o 
   1   4   1      766.57      799.91      9.25 o 
   2   4   1       93.28       82.14      5.89 o 
   3   4   1        6.25        4.56      6.80 o 
   4   4   1        4.19        7.79      5.91 o 
   5   4   1      154.17      143.96      6.17 o 
   6   4   1       31.42       33.86      5.29 o 
   7   4   1       14.19       16.13      4.13 o 
   8   4   1       14.08       13.25      3.36 o 
   9   4   1        1.96        1.94      3.27 o 
 -11   5   1        3.35        2.50      2.55 o 
 -10   5   1       20.56       20.37      2.81 o 
  -9   5   1       38.24       42.63      3.71 o 
  -8   5   1      201.78      219.95      5.09 o 
  -7   5   1      330.53      334.07      5.58 o 
  -6   5   1      804.50      833.31      6.62 o 
  -5   5   1       11.16       12.87      6.28 o 
  -4   5   1      323.79      320.35      5.86 o 
  -3   5   1       61.26       47.09      5.62 o 
  -2   5   1      672.36      686.60     13.56 o 
  -1   5   1     1784.22     2028.72     10.02 o 
   0   5   1      136.58      128.90      8.23 o 
   1   5   1      437.33      488.92     13.98 o 
   2   5   1        6.95       10.57      5.41 o 
   3   5   1      107.04      136.69     13.10 o 
   4   5   1       20.54       14.59      6.42 o 
   5   5   1      428.99      423.33     12.56 o 
   6   5   1       55.03       50.98      4.25 o 
   7   5   1       68.81       68.87      3.75 o 
   8   5   1        3.09        3.06      2.74 o 
 -11   6   1       91.04       86.16      2.93 o 
 -10   6   1       23.79       23.48      3.38 o 
  -9   6   1        5.75        1.78      4.48 o 
  -8   6   1      100.24      107.09      5.81 o 
  -7   6   1        2.29        5.09      4.91 o 
  -6   6   1      174.01      166.57      6.67 o 
  -5   6   1      227.58      218.31      9.35 o 
  -4   6   1       80.34       76.75      5.33 o 
  -3   6   1       18.29       28.68      6.46 o 
  -2   6   1     1546.56     1777.91      8.96 o 
  -1   6   1      188.55      175.51     13.90 o 
   0   6   1        5.51       -0.09      7.38 o 
   1   6   1      233.67      226.58      5.83 o 
   2   6   1      180.48      170.78      5.23 o 
   3   6   1       26.46       36.09      3.51 o 
   4   6   1        0.00       -0.15      4.89 o 
   5   6   1      323.91      314.60      9.12 o 
   6   6   1        5.04        1.18      3.44 o 
   7   6   1       16.76       15.41      2.27 o 
   8   6   1        6.72        7.71      2.79 o 
 -11   7   1        0.39       -2.05      2.50 o 
 -10   7   1        7.65        9.65      4.51 o 
  -9   7   1       45.96       55.87      3.50 o 
  -8   7   1       60.37       64.79      3.14 o 
  -7   7   1      246.05      251.64      5.11 o 
  -6   7   1       59.18       57.97      4.22 o 
  -5   7   1      118.84      111.44      3.80 o 
  -4   7   1       11.65        8.47      5.47 o 
  -3   7   1        0.73        5.04      5.19 o 
  -2   7   1        8.27       11.00      4.29 o 
  -1   7   1      256.28      296.01      5.92 o 
   0   7   1      650.19      700.65     14.60 o 
   1   7   1       73.87       69.26      7.17 o 
   2   7   1       51.46       54.67      4.20 o 
   3   7   1      124.01      138.46      7.90 o 
   4   7   1        1.25       -0.44      3.71 o 
   5   7   1      122.51      118.86      3.89 o 
   6   7   1       28.26       27.21      2.71 o 
   7   7   1        2.82        3.50      2.55 o 
 -10   8   1       48.84       56.31      9.22 o 
  -9   8   1        0.26        2.10      2.70 o 
  -8   8   1      112.03      105.09      3.70 o 
  -7   8   1       63.13       67.73      6.32 o 
  -6   8   1        8.80        4.83      3.81 o 
  -5   8   1       45.32       41.56      7.88 o 
  -4   8   1        0.00        0.38      4.08 o 
  -3   8   1       15.84        8.77      4.99 o 
  -2   8   1        3.24       -2.38      3.60 o 
  -1   8   1        1.60        4.69      4.13 o 
   0   8   1       23.61       17.30      5.05 o 
   1   8   1      126.38      127.80      7.71 o 
   2   8   1      214.82      247.07      8.77 o 
   3   8   1       48.09       53.23      6.65 o 
   4   8   1       16.43       17.16      3.82 o 
   5   8   1       25.12       24.22      2.70 o 
   6   8   1        7.72        7.89      2.42 o 
 -10   9   1       25.37       17.91      2.61 o 
  -9   9   1       32.90       31.90      5.79 o 
  -8   9   1        5.46        6.34      7.28 o 
  -7   9   1      154.84      144.12      5.15 o 
  -6   9   1      293.48      285.60      9.53 o 
  -5   9   1        5.61        5.91      3.03 o 
  -4   9   1      334.41      350.23      8.59 o 
  -3   9   1      119.84      117.90     11.12 o 
  -2   9   1      173.47      170.88      8.39 o 
  -1   9   1        1.20        3.79      4.20 o 
   0   9   1       16.76       10.99      3.76 o 
   1   9   1        0.35        1.82      2.96 o 
   2   9   1       24.62       26.97      2.91 o 
   3   9   1        1.70       -0.36      3.35 o 
   4   9   1        0.25       -0.02      2.09 o 
   5   9   1        0.24       -2.10      2.28 o 
  -9  10   1        5.78        5.23      2.19 o 
  -8  10   1        9.06        5.70      2.17 o 
  -7  10   1        5.02        7.21      6.79 o 
  -6  10   1        0.23       -2.80      2.80 o 
  -5  10   1       82.58       88.01      3.09 o 
  -4  10   1       29.48       29.09      2.99 o 
  -3  10   1       74.19       72.93      3.73 o 
  -2  10   1      152.25      144.85      6.53 o 
  -1  10   1        8.57       11.87      2.51 o 
   0  10   1        6.54       10.66      5.42 o 
   1  10   1       40.30       43.60      2.86 o 
   2  10   1        3.33        4.99      1.99 o 
   3  10   1        1.63        0.57      2.53 o 
  -8  11   1        1.14       -2.02      2.02 o 
  -7  11   1       28.41       30.07      2.21 o 
  -6  11   1      129.00      135.49      6.33 o 
  -5  11   1       23.68       30.49      2.40 o 
  -4  11   1       93.52      103.21      3.54 o 
  -3  11   1       44.30       43.97      2.50 o 
  -2  11   1       59.03       66.29      3.55 o 
  -1  11   1       57.06       58.82      2.76 o 
   0  11   1       13.58       10.99      2.23 o 
   1  11   1        0.18        0.90      2.07 o 
   2  11   1        3.20        2.33      2.16 o 
  -6  12   1        3.52        0.90      2.49 o 
  -5  12   1       14.95       16.40      6.11 o 
  -4  12   1        1.37        3.50      4.76 o 
  -3  12   1       23.15       19.94      2.63 o 
  -2  12   1       13.62       15.32      2.10 o 
  -1  12   1        2.32       -2.05      2.05 o 
   0 -12   2       11.45        7.76      2.36 o 
   1 -12   2        6.19        2.71      1.79 o 
   2 -12   2        2.90        3.17      2.33 o 
   3 -12   2       39.42       34.55      2.41 o 
   4 -12   2        1.94        3.73      4.84 o 
   5 -12   2        7.74        5.98      2.56 o 
   6 -12   2       39.64       41.35      2.22 o 
  -2 -11   2        0.86        2.16      2.50 o 
  -1 -11   2        0.37       -1.12      2.64 o 
   0 -11   2        2.59        2.09      2.14 o 
   1 -11   2       58.30       58.36      4.96 o 
   2 -11   2      457.78      506.93     12.24 o 
   3 -11   2        9.90        6.06      2.80 o 
   4 -11   2       75.50       85.84      2.99 o 
   5 -11   2      126.96      114.13     13.49 o 
   6 -11   2        0.20       -0.61      2.81 o 
   7 -11   2        9.15       10.21      3.64 o 
   8 -11   2        0.10        1.68      2.06 o 
  -4 -10   2       20.71       19.34      2.61 o 
  -3 -10   2        3.62       -0.57      1.84 o 
  -2 -10   2        0.26        0.50      3.01 o 
  -1 -10   2       13.18       20.39      3.87 o 
   0 -10   2        1.18       -2.85      2.85 o 
   1 -10   2        2.64        3.35      2.51 o 
   2 -10   2      185.01      181.09      4.77 o 
   3 -10   2        1.11        2.13      2.59 o 
   4 -10   2      179.25      195.29      9.74 o 
   5 -10   2       59.72       64.98      2.67 o 
   6 -10   2        7.25        7.87      2.47 o 
   7 -10   2       66.56       72.01      3.52 o 
   8 -10   2       11.81       12.39      2.63 o 
   9 -10   2       36.17       30.03      4.78 o 
  -5  -9   2        1.79        2.08      3.34 o 
  -4  -9   2       15.50       21.81      2.67 o 
  -3  -9   2       62.70       63.27      3.57 o 
  -2  -9   2       35.34       39.67      3.63 o 
  -1  -9   2      119.63      117.37      8.94 o 
   0  -9   2      101.39       98.86      2.40 o 
   1  -9   2       30.13       35.63      3.03 o 
   2  -9   2       20.86       28.91      4.85 o 
   3  -9   2      336.46      343.22     15.40 o 
   4  -9   2      185.94      209.52      3.79 o 
   5  -9   2        0.07        7.53      3.74 o 
   6  -9   2       23.14       32.75      3.05 o 
   7  -9   2      198.05      191.13      6.10 o 
   8  -9   2        8.90       11.07      2.69 o 
   9  -9   2       37.20       32.91      2.71 o 
  10  -9   2        3.82        0.58      2.03 o 
  -6  -8   2       26.92       30.15      2.74 o 
  -5  -8   2        5.37        3.55      2.65 o 
  -4  -8   2       25.88       26.97      3.51 o 
  -3  -8   2       21.78       20.25      3.45 o 
  -2  -8   2       60.41       53.05      5.04 o 
  -1  -8   2       20.24       25.74      6.60 o 
   0  -8   2      152.41      167.59      4.36 o 
   1  -8   2        5.13        5.66      4.14 o 
   2  -8   2      210.08      242.65      5.50 o 
   3  -8   2       11.54       11.55      4.17 o 
   4  -8   2       41.24       47.45      6.04 o 
   5  -8   2       43.07       52.90      4.12 o 
   6  -8   2      278.80      280.38     25.73 o 
   7  -8   2       61.08       58.24      3.18 o 
   8  -8   2       25.48       27.28      2.92 o 
   9  -8   2        7.90        4.67      3.37 o 
  10  -8   2       47.95       46.21      2.76 o 
  -7  -7   2       29.21       23.51      2.58 o 
  -6  -7   2        4.85        4.70      3.16 o 
  -5  -7   2      128.14      127.30      3.89 o 
  -4  -7   2        0.96       -2.58      3.09 o 
  -3  -7   2      442.33      474.80      9.74 o 
  -2  -7   2        1.69       -2.85      4.20 o 
  -1  -7   2       89.38       98.01      4.24 o 
   0  -7   2       51.58       55.27      5.73 o 
   1  -7   2       40.16       36.89      8.43 o 
   2  -7   2      140.88      146.07      5.87 o 
   3  -7   2      102.00      102.81      4.51 o 
   4  -7   2        9.96       12.06      4.28 o 
   5  -7   2      299.86      286.09      7.87 o 
   6  -7   2       62.85       66.05      5.07 o 
   7  -7   2      145.49      153.42      4.93 o 
   8  -7   2       41.42       38.14      3.09 o 
   9  -7   2        4.07        3.80      3.45 o 
  10  -7   2        3.10        9.22      2.63 o 
  11  -7   2       15.95       16.33      3.89 o 
  -8  -6   2       10.93        8.45      2.36 o 
  -7  -6   2       27.05       33.09      2.85 o 
  -6  -6   2       59.11       62.39      3.70 o 
  -5  -6   2      524.43      527.84     21.85 o 
  -4  -6   2       10.19       10.24      4.99 o 
  -3  -6   2      333.71      346.61      6.90 o 
  -2  -6   2      846.09      913.39     15.69 o 
  -1  -6   2       29.96       35.03      4.17 o 
   0  -6   2      785.03      814.32     29.24 o 
   1  -6   2      295.26      285.19      5.97 o 
   2  -6   2       30.56       33.07      5.43 o 
   3  -6   2      262.75      285.06     13.00 o 
   4  -6   2       55.15       46.20      6.46 o 
   5  -6   2       26.07       28.62      4.29 o 
   6  -6   2        0.60       -0.68      3.57 o 
   7  -6   2       79.01       81.12      5.07 o 
   8  -6   2        1.13       -1.72      3.06 o 
   9  -6   2       29.33       23.90      3.82 o 
  10  -6   2       35.38       35.41      5.95 o 
  11  -6   2        0.10        1.59      2.48 o 
  -8  -5   2       23.05       24.12      2.50 o 
  -7  -5   2      101.26      109.63      5.09 o 
  -6  -5   2       70.78       87.55      6.47 o 
  -5  -5   2        4.44        6.20      4.92 o 
  -4  -5   2        8.75        9.01      5.27 o 
  -3  -5   2      426.47      409.48     16.20 o 
  -2  -5   2      210.31      193.39      9.55 o 
  -1  -5   2      781.55      885.94     54.88 o 
   0  -5   2      372.01      435.12     18.92 o 
   1  -5   2       61.21       79.36      7.22 o 
   2  -5   2      514.92      502.00     29.34 o 
   3  -5   2        6.01       23.68      9.71 o 
   4  -5   2       32.06       26.49      5.42 o 
   5  -5   2        0.30        0.77      6.33 o 
   6  -5   2       22.90       21.96      8.54 o 
   7  -5   2        3.75        6.18      4.97 o 
   8  -5   2      444.45      467.87     11.44 o 
   9  -5   2       57.62       54.61      3.75 o 
  10  -5   2        8.70        6.11      3.38 o 
  11  -5   2       25.33       25.99      2.70 o 
  -9  -4   2        0.06       -1.59      2.24 o 
  -8  -4   2        0.93        3.69      3.34 o 
  -7  -4   2        2.70        4.38      2.97 o 
  -6  -4   2      102.73      109.89      5.68 o 
  -5  -4   2      211.45      221.78     11.44 o 
  -4  -4   2       87.04       95.78      4.57 o 
  -3  -4   2        3.87        8.08      6.75 o 
  -2  -4   2      806.75      822.69     26.61 o 
  -1  -4   2      462.12      533.36     20.09 o 
   0  -4   2      147.12      131.07      6.53 o 
   1  -4   2      129.90      139.62      7.48 o 
   2  -4   2       29.38       19.19      8.79 o 
   3  -4   2      258.65      242.16      6.30 o 
   4  -4   2     1705.19     1841.89      9.00 o 
   5  -4   2       32.86       35.49      6.56 o 
   6  -4   2      389.35      349.25      6.26 o 
   7  -4   2       45.52       45.63      5.12 o 
   8  -4   2       57.57       49.73      4.88 o 
   9  -4   2       23.97       29.06      3.72 o 
  10  -4   2       14.79        9.67      3.39 o 
  11  -4   2        3.54        2.78      2.49 o 
 -10  -3   2        2.49       -1.71      2.05 o 
  -9  -3   2       27.67       26.74      2.12 o 
  -8  -3   2        8.12       10.40      2.91 o 
  -7  -3   2       41.74       37.89      3.83 o 
  -6  -3   2      149.97      147.94      5.38 o 
  -5  -3   2        1.60       -1.81      5.27 o 
  -4  -3   2      281.55      263.29      9.92 o 
  -3  -3   2     1028.24      993.75     60.39 o 
  -2  -3   2       90.87       89.38      7.34 o 
  -1  -3   2       71.39       53.58     16.78 o 
   0  -3   2       41.20       44.51      8.66 o 
   1  -3   2     1166.21     1163.95     10.65 o 
   3  -3   2      374.93      325.69     15.96 o 
   4  -3   2      350.28      355.31      6.71 o 
   5  -3   2     1087.32     1157.09      8.04 o 
   6  -3   2      462.09      459.87      7.33 o 
   7  -3   2      229.67      236.32      5.74 o 
   8  -3   2       23.58       18.61      4.89 o 
   9  -3   2      581.50      584.83      5.54 o 
  10  -3   2        0.23       -1.96      3.35 o 
  11  -3   2        5.18        6.21      2.83 o 
 -10  -2   2       25.46       24.50      3.09 o 
  -9  -2   2        7.49        7.00      3.39 o 
  -8  -2   2      181.09      204.47      4.28 o 
  -7  -2   2        0.42       -0.22      4.74 o 
  -6  -2   2        3.94        2.81      5.36 o 
  -5  -2   2       72.88       83.09      6.55 o 
  -4  -2   2        8.00        2.17      6.76 o 
  -3  -2   2       34.71       52.36      5.14 o 
  -2  -2   2      428.36      352.53      8.79 o 
  -1  -2   2     2611.41     2669.09     16.32 o 
   0  -2   2      153.48      120.78      7.59 o 
   1  -2   2     1844.95     1970.32     34.50 o 
   3  -2   2     1807.61     1847.94     20.91 o 
   4  -2   2      374.00      374.23      7.92 o 
   5  -2   2       46.37       49.13      7.29 o 
   6  -2   2       86.78      100.36      7.03 o 
   7  -2   2       43.95       41.73      5.73 o 
   8  -2   2       25.98       25.67      5.91 o 
   9  -2   2        9.51        7.43      4.09 o 
  10  -2   2       24.58       25.18      3.78 o 
  11  -2   2        0.63        1.81      2.78 o 
 -10  -1   2        6.70        6.74      2.60 o 
  -9  -1   2        0.00       -0.61      4.15 o 
  -8  -1   2       31.95       29.37      4.42 o 
  -7  -1   2        1.29        3.93      4.96 o 
  -6  -1   2      120.32      108.10      5.49 o 
  -5  -1   2      365.93      401.59      7.29 o 
  -4  -1   2      137.87      117.23      7.36 o 
  -3  -1   2      278.35      222.43      7.88 o 
  -1  -1   2     1995.50     1715.86     15.80 o 
   1  -1   2      800.33      697.25     27.51 o 
   3  -1   2      666.32      572.25     11.79 o 
   4  -1   2      260.49      220.11      7.49 o 
   5  -1   2      295.14      336.64      8.18 o 
   6  -1   2        3.51        4.86      6.85 o 
   7  -1   2      209.67      197.46      6.44 o 
   8  -1   2       86.58       80.76      5.67 o 
   9  -1   2       86.79       84.87      4.45 o 
  10  -1   2       24.50       26.12      3.80 o 
  11  -1   2       18.23       15.90      3.56 o 
 -11   0   2        0.98        3.06      2.44 o 
 -10   0   2        1.87        1.55      3.26 o 
  -9   0   2        5.43        9.84      3.82 o 
  -8   0   2      130.70      119.66      4.90 o 
  -7   0   2      247.62      242.46     11.06 o 
  -6   0   2       42.86       29.93      5.31 o 
  -5   0   2        0.94       -5.83      6.59 o 
  -4   0   2      626.62      632.48      8.27 o 
  -3   0   2     2395.71     2351.89     23.90 o 
  -2   0   2      394.37      349.35     10.10 o 
  -1   0   2       75.77       43.75     12.97 o 
   0   0   2     1482.50     1451.84     27.68 o 
   3   0   2       36.98       35.88     14.52 o 
   4   0   2        7.33        8.71      9.34 o 
   5   0   2       12.91        8.44      8.04 o 
   6   0   2      129.42      117.61      6.55 o 
   7   0   2       30.49       28.92      5.95 o 
   8   0   2        6.38        3.55      5.16 o 
   9   0   2       93.32       88.98      4.89 o 
  10   0   2       16.43       16.28      3.29 o 
  11   0   2       31.96       42.23      4.57 o 
 -11   1   2        0.11        2.71      2.50 o 
 -10   1   2        7.04       10.03      3.32 o 
  -9   1   2        3.00        4.90      3.58 o 
  -8   1   2      183.49      180.94      5.16 o 
  -7   1   2        2.84        1.38      5.02 o 
  -6   1   2       12.28        6.74      6.27 o 
  -5   1   2       47.14       31.92      6.83 o 
  -4   1   2       92.38       80.13      6.67 o 
  -3   1   2       48.43       39.34      9.84 o 
  -2   1   2      177.45      151.02      9.48 o 
  -1   1   2     1604.96     1556.72     14.97 o 
   0   1   2       26.28       10.18     10.87 o 
   2   1   2       78.07       91.87     28.07 o 
   3   1   2      279.69      304.35      9.85 o 
   4   1   2      218.54      252.40     20.20 o 
   5   1   2        2.28        2.67     10.68 o 
   6   1   2       30.57       32.00      6.19 o 
   7   1   2      226.05      233.45     13.87 o 
   8   1   2      101.96       95.39      7.28 o 
   9   1   2      152.12      179.63      5.57 o 
  10   1   2        1.37       -4.01      4.42 o 
 -11   2   2        1.10        1.63      2.54 o 
 -10   2   2        6.85        9.93      3.33 o 
  -9   2   2       16.31       16.12      3.68 o 
  -8   2   2      170.96      169.95      5.22 o 
  -7   2   2      129.13      137.69      4.46 o 
  -6   2   2       13.55       15.79      6.25 o 
  -5   2   2     1329.70     1266.34     21.74 o 
  -4   2   2     3680.07     3905.98     55.97 o 
  -3   2   2       45.19       42.70      7.66 o 
  -1   2   2     1952.04     1865.92     25.13 o 
   0   2   2     1215.54     1074.60     12.23 o 
   1   2   2      483.85      357.74     11.54 o 
   2   2   2        0.06       -1.00     10.05 o 
   3   2   2        1.33       -2.11      9.46 o 
   4   2   2      598.42      559.69     12.04 o 
   5   2   2        8.71       11.71      8.63 o 
   6   2   2      455.24      469.55     13.72 o 
   7   2   2      545.22      538.59     23.00 o 
   8   2   2      145.66      179.09      5.59 o 
   9   2   2        1.27        2.13      3.26 o 
  10   2   2        0.96       -0.59      4.32 o 
 -11   3   2       19.21       21.47      2.65 o 
 -10   3   2        0.40        3.04      2.71 o 
  -9   3   2       39.06       39.83      3.72 o 
  -8   3   2        0.34       -3.81      3.95 o 
  -7   3   2      325.06      330.44      5.70 o 
  -6   3   2        5.97       11.40      6.21 o 
  -5   3   2       74.73       76.11      5.51 o 
  -4   3   2      204.78      181.46      5.96 o 
  -3   3   2      162.38      124.26      6.24 o 
  -2   3   2        4.14       -0.35      9.44 o 
  -1   3   2        5.52       -0.34      8.10 o 
   0   3   2      887.60      803.57     11.29 o 
   1   3   2      602.58      575.04     10.18 o 
   2   3   2      234.71      220.50     11.39 o 
   3   3   2      466.28      453.46     16.80 o 
   4   3   2        6.38       10.73      8.17 o 
   5   3   2       37.59       28.40      7.58 o 
   6   3   2      254.95      255.63      8.31 o 
   7   3   2       67.36       56.93      5.32 o 
   8   3   2       11.51       17.26      4.81 o 
   9   3   2        7.29        8.57      3.23 o 
 -11   4   2        1.24       -1.13      3.57 o 
 -10   4   2      102.91      108.13      3.67 o 
  -9   4   2       14.77       17.53      3.04 o 
  -8   4   2      534.67      545.17      9.24 o 
  -7   4   2       17.75       18.86      5.05 o 
  -6   4   2       86.15       93.94      4.45 o 
  -5   4   2       33.33       33.19      6.42 o 
  -4   4   2      381.68      334.02      7.33 o 
  -3   4   2      332.29      332.21      6.29 o 
  -2   4   2     1813.20     1712.71      8.20 o 
  -1   4   2       22.86       33.97      5.89 o 
   0   4   2      550.49      535.28      8.48 o 
   1   4   2     1390.95     1571.09     10.08 o 
   2   4   2        8.15        8.11      6.79 o 
   3   4   2      244.51      267.05     18.50 o 
   4   4   2        7.24        8.91      5.88 o 
   5   4   2        9.81        3.84      6.33 o 
   6   4   2        0.16        0.53      5.86 o 
   7   4   2       32.12       27.78      4.10 o 
   8   4   2       17.93       29.93      4.69 o 
   9   4   2        3.55        8.13      4.42 o 
 -11   5   2      278.11      271.10      3.59 o 
 -10   5   2        5.37        5.37      3.36 o 
  -9   5   2       12.29       11.32      3.61 o 
  -8   5   2      313.25      321.82      5.26 o 
  -7   5   2      208.97      200.16      4.51 o 
  -6   5   2      133.32      124.42      5.30 o 
  -5   5   2        2.55       -4.69      5.13 o 
  -4   5   2      846.40      897.78      7.71 o 
  -3   5   2       36.38       28.93      7.28 o 
  -2   5   2      931.83     1026.11     10.23 o 
  -1   5   2       34.20       31.42      9.56 o 
   0   5   2      234.72      208.87      6.00 o 
   1   5   2      193.48      194.02      7.02 o 
   2   5   2       49.17       49.40      6.59 o 
   3   5   2      111.35      123.46     10.69 o 
   4   5   2      106.10      101.76      5.95 o 
   5   5   2      175.08      169.88      6.37 o 
   6   5   2       40.26       39.98      4.12 o 
   7   5   2       10.04       13.03      3.83 o 
   8   5   2       16.30       12.36      4.07 o 
 -11   6   2       48.29       44.77      2.71 o 
 -10   6   2       23.27       31.45      3.36 o 
  -9   6   2      114.01      122.62      3.78 o 
  -8   6   2       26.55       25.17      3.06 o 
  -7   6   2      149.17      165.49      4.68 o 
  -6   6   2      742.72      716.60      4.91 o 
  -5   6   2       15.07       18.36      4.17 o 
  -4   6   2       90.89      100.22      5.25 o 
  -3   6   2       67.59       82.51      6.42 o 
  -2   6   2      223.08      197.91      5.70 o 
  -1   6   2     1033.88     1191.45      9.08 o 
   0   6   2      309.12      346.17      6.93 o 
   1   6   2      132.43      142.58      5.61 o 
   2   6   2       56.28       44.55      4.39 o 
   3   6   2       83.09       89.45      5.34 o 
   4   6   2      196.99      191.21      5.33 o 
   5   6   2        0.26        0.80      4.46 o 
   6   6   2       26.27       22.22      3.17 o 
   7   6   2       14.93       13.99      2.68 o 
 -11   7   2       24.49       25.45      6.71 o 
 -10   7   2       41.58       42.95      2.75 o 
  -9   7   2        0.00       -2.22      3.37 o 
  -8   7   2      391.47      403.50      4.42 o 
  -7   7   2        8.39        2.96      3.77 o 
  -6   7   2      285.38      274.26      7.14 o 
  -5   7   2      257.90      245.11      5.41 o 
  -4   7   2        1.44       -5.51      7.14 o 
  -3   7   2       68.65       66.31      5.24 o 
  -2   7   2       17.50       27.70      5.23 o 
  -1   7   2      154.26      168.43      7.93 o 
   0   7   2       81.53       81.43      5.33 o 
   1   7   2       69.30       75.12      6.54 o 
   2   7   2        1.67       -0.74      4.07 o 
   3   7   2      197.38      203.08     14.53 o 
   4   7   2       25.39       18.99      3.66 o 
   5   7   2        8.07        4.74      3.37 o 
   6   7   2       39.56       37.79      2.66 o 
   7   7   2       41.40       37.29      4.08 o 
 -10   8   2        5.67        1.95      3.53 o 
  -9   8   2      108.56      113.82      5.99 o 
  -8   8   2        1.58        1.27      3.43 o 
  -7   8   2       57.12       48.14      3.72 o 
  -6   8   2      735.68      784.58     28.61 o 
  -5   8   2      144.98      151.02      4.21 o 
  -4   8   2        5.99       12.11      3.45 o 
  -3   8   2       46.67       48.96      5.01 o 
  -2   8   2       14.61        5.19      6.24 o 
  -1   8   2       12.37       16.94      9.52 o 
   0   8   2       98.00       96.61      5.06 o 
   1   8   2       16.41       15.65      4.71 o 
   2   8   2        1.52        3.26      3.02 o 
   3   8   2       58.09       67.86      9.46 o 
   4   8   2        2.30        2.53      3.41 o 
   5   8   2        1.10        0.23      2.45 o 
   6   8   2       65.50       54.71      3.04 o 
 -10   9   2       11.52       10.96      3.58 o 
  -9   9   2       15.68       16.20      2.78 o 
  -8   9   2        3.56        7.42      4.34 o 
  -7   9   2       17.20       13.70      3.46 o 
  -6   9   2       54.29       51.76      3.94 o 
  -5   9   2        0.40       -2.60      2.60 o 
  -4   9   2      113.05      112.66      5.60 o 
  -3   9   2      117.06      123.11      4.01 o 
  -2   9   2       19.48       19.65      4.01 o 
  -1   9   2       89.74       93.50      3.29 o 
   0   9   2       38.48       42.40      6.20 o 
   1   9   2       12.32       10.83      4.50 o 
   2   9   2       34.44       45.73      3.22 o 
   3   9   2        6.27        9.01      2.66 o 
   4   9   2        0.01        0.02      2.55 o 
  -9  10   2        6.82        3.83      2.55 o 
  -8  10   2       28.13       15.94      2.24 o 
  -7  10   2        6.48        7.88      3.53 o 
  -6  10   2        1.09       -1.30      2.38 o 
  -5  10   2      122.82      122.60      6.09 o 
  -4  10   2       30.62       32.37      2.93 o 
  -3  10   2       21.53       37.95      5.68 o 
  -2  10   2       60.88       57.54      3.68 o 
  -1  10   2       42.74       39.57      4.15 o 
   0  10   2        2.59        4.50      3.62 o 
   1  10   2       24.61       23.59      2.79 o 
   2  10   2       15.92       15.07      2.48 o 
   3  10   2        1.03        1.60      1.70 o 
  -8  11   2        0.31        0.68      2.49 o 
  -7  11   2        2.63       -0.89      2.45 o 
  -6  11   2      157.44      152.05      2.64 o 
  -5  11   2      134.14      135.70      2.71 o 
  -4  11   2        4.20        2.52      2.71 o 
  -3  11   2        8.27        7.88      2.76 o 
  -2  11   2        5.93        4.87      2.35 o 
  -1  11   2        3.59        5.29      2.61 o 
   0  11   2       33.58       27.89      3.49 o 
   1  11   2       26.68       25.23      3.08 o 
  -6  12   2        0.54        0.30      2.00 o 
  -5  12   2        0.01       -1.56      2.05 o 
  -4  12   2       12.40        8.44      2.62 o 
  -3  12   2       11.76        5.12      2.24 o 
  -2  12   2       16.29       14.27      4.79 o 
  -1  12   2        1.07       -1.00      5.34 o 
   1 -12   3        0.55        2.35      1.95 o 
   2 -12   3        6.16        5.29      1.82 o 
   3 -12   3       14.65       11.43      2.20 o 
   4 -12   3        5.80        3.27      3.43 o 
   5 -12   3       16.11       20.15      5.83 o 
   6 -12   3        0.84       -1.56      2.04 o 
  -2 -11   3       26.51       20.23      2.63 o 
  -1 -11   3       14.42       12.58      2.62 o 
   0 -11   3       35.31       33.42      2.92 o 
   1 -11   3        0.08       -0.01      2.11 o 
   2 -11   3      224.53      236.60      7.93 o 
   3 -11   3        2.54        3.06      3.37 o 
   4 -11   3        2.81        3.95      4.94 o 
   5 -11   3        7.91        8.73      2.41 o 
   6 -11   3       10.33       11.14      1.86 o 
   7 -11   3       37.63       40.03      4.95 o 
   8 -11   3        3.69        4.58      2.67 o 
  -3 -10   3       17.85       20.72      2.19 o 
  -2 -10   3        0.46       -0.15      2.64 o 
  -1 -10   3       25.49       39.06      5.98 o 
   0 -10   3       30.88       32.57      2.51 o 
   1 -10   3      322.86      365.55     20.38 o 
   2 -10   3        0.61        1.35      2.94 o 
   3 -10   3      105.27      107.11     12.75 o 
   4 -10   3        7.17        6.36      3.31 o 
   5 -10   3        0.14        1.98      4.68 o 
   6 -10   3        0.31        1.52      3.70 o 
   7 -10   3       37.28       37.55      3.40 o 
   8 -10   3       31.13       28.44      2.69 o 
   9 -10   3        0.94        0.58      2.50 o 
  -5  -9   3       15.65       15.24      2.59 o 
  -4  -9   3       35.34       32.06      2.76 o 
  -3  -9   3        0.66       -2.46      3.40 o 
  -2  -9   3       20.34       11.03      3.60 o 
  -1  -9   3        3.67        4.53      3.17 o 
   0  -9   3      122.20      120.30      4.47 o 
   1  -9   3      242.51      253.46      4.86 o 
   2  -9   3     1495.18     1729.51     64.72 o 
   3  -9   3        0.80        4.03      4.70 o 
   4  -9   3      338.54      371.56     28.62 o 
   5  -9   3      132.85      140.51     10.83 o 
   6  -9   3       34.60       33.13      3.71 o 
   7  -9   3        0.41        0.98      2.85 o 
   8  -9   3        5.86       -0.62      2.39 o 
   9  -9   3        1.96        0.52      2.58 o 
  10  -9   3        0.00        2.04      2.46 o 
  -6  -8   3        3.24        4.30      2.50 o 
  -5  -8   3        0.43        2.89      2.17 o 
  -4  -8   3       48.23       45.56      2.99 o 
  -3  -8   3        2.53       -4.32      4.32 o 
  -2  -8   3      199.40      181.11     10.39 o 
  -1  -8   3        2.09        5.46      4.08 o 
   0  -8   3       18.63       23.22      5.11 o 
   1  -8   3       74.74       88.64      8.74 o 
   2  -8   3      403.62      403.84     12.83 o 
   3  -8   3       72.62       79.28      5.78 o 
   4  -8   3     1027.44     1039.07     64.45 o 
   5  -8   3      233.92      230.92      4.54 o 
   6  -8   3        0.05       -1.99      4.64 o 
   7  -8   3      228.26      211.01      6.27 o 
   8  -8   3        0.07       -2.89      2.89 o 
   9  -8   3        9.30        1.69      3.33 o 
  10  -8   3       49.27       52.59      2.88 o 
  -7  -7   3       18.50       15.91      2.63 o 
  -6  -7   3       92.98      108.53      3.07 o 
  -5  -7   3        0.05       -1.17      2.79 o 
  -4  -7   3       21.05       26.77      3.79 o 
  -3  -7   3       85.79       81.87      4.99 o 
  -2  -7   3       26.94       28.36      4.20 o 
  -1  -7   3      346.81      379.10     23.62 o 
   0  -7   3      217.07      225.09      7.97 o 
   1  -7   3       11.20        8.52      3.74 o 
   2  -7   3      171.59      177.74      5.60 o 
   3  -7   3       35.78       32.61      4.39 o 
   4  -7   3       32.05       25.07      4.53 o 
   5  -7   3       24.51       31.13      4.22 o 
   6  -7   3       46.02       53.31      5.23 o 
   7  -7   3        9.93        9.54      3.83 o 
   8  -7   3       14.25        8.02      3.02 o 
   9  -7   3       19.18       23.04      4.53 o 
  10  -7   3       67.90       62.25      6.00 o 
  11  -7   3        1.09       -0.44      2.49 o 
  -8  -6   3       22.52       22.94      2.79 o 
  -7  -6   3      143.58      144.40      3.28 o 
  -6  -6   3       17.14       17.46      2.96 o 
  -5  -6   3       10.68       11.35      3.73 o 
  -4  -6   3        3.07        3.27      4.01 o 
  -3  -6   3       20.72       22.56      4.29 o 
  -2  -6   3       49.95       34.15      9.91 o 
  -1  -6   3       68.19       70.40      3.71 o 
   0  -6   3        1.71        8.75      4.12 o 
   1  -6   3      435.68      475.03      5.04 o 
   2  -6   3      347.74      352.62     15.22 o 
   3  -6   3       17.46       22.58      6.49 o 
   4  -6   3      310.32      303.21      6.90 o 
   5  -6   3      376.30      435.52      9.41 o 
   6  -6   3       23.68       28.32      5.07 o 
   7  -6   3       36.01       40.18      4.07 o 
   8  -6   3       68.97       67.63      3.37 o 
   9  -6   3      243.21      253.35      4.19 o 
  10  -6   3        6.82        3.99      3.31 o 
  11  -6   3        2.89        2.03      3.09 o 
  -8  -5   3       33.39       40.53      2.79 o 
  -7  -5   3        0.56        5.89      3.42 o 
  -6  -5   3      415.42      421.92     24.29 o 
  -5  -5   3        0.40       -1.11      4.90 o 
  -4  -5   3      606.00      617.33     36.81 o 
  -3  -5   3      228.29      217.97     20.06 o 
  -2  -5   3        2.08       -1.83      6.63 o 
  -1  -5   3       26.41       25.87      4.50 o 
   0  -5   3      723.56      709.45     32.07 o 
   1  -5   3        0.00       12.00      4.41 o 
   2  -5   3        2.99       14.60      5.75 o 
   3  -5   3        0.11       -2.07      8.73 o 
   4  -5   3        0.13        1.54      6.58 o 
   5  -5   3      225.66      238.90      8.86 o 
   6  -5   3       86.62       85.56      5.34 o 
   7  -5   3      125.39      129.48      9.29 o 
   8  -5   3       94.07       81.24      4.80 o 
   9  -5   3       19.73       23.29      3.57 o 
  10  -5   3        0.94       -1.98      3.32 o 
  11  -5   3       12.29       12.55      2.62 o 
  -9  -4   3       38.36       37.91      3.13 o 
  -8  -4   3        0.11       -2.74      2.74 o 
  -7  -4   3        1.28        0.23      2.93 o 
  -6  -4   3      181.19      190.80      9.18 o 
  -5  -4   3       29.91       35.26      4.25 o 
  -4  -4   3      380.23      402.83     16.61 o 
  -3  -4   3        1.59       -4.22      4.22 o 
  -2  -4   3       36.11       31.58      4.46 o 
  -1  -4   3     1608.69     1607.81    123.74 o 
   0  -4   3       29.08       35.95      5.62 o 
   1  -4   3      150.66      130.30      6.15 o 
   2  -4   3     1566.12     1743.52     53.42 o 
   3  -4   3      566.71      507.19     18.99 o 
   4  -4   3        7.85        4.78      6.93 o 
   5  -4   3       20.82       27.72      6.58 o 
   6  -4   3      101.15       89.44      5.41 o 
   7  -4   3       37.91       32.46      5.08 o 
   8  -4   3       10.93       12.17      4.67 o 
   9  -4   3       37.68       34.22      3.68 o 
  10  -4   3        0.02        0.30      3.65 o 
  11  -4   3       11.55       10.36      2.60 o 
  -9  -3   3       17.14       15.24      1.94 o 
  -8  -3   3      143.53      149.01      3.93 o 
  -7  -3   3       11.69        5.16      3.75 o 
  -6  -3   3        0.84        5.11      4.95 o 
  -5  -3   3      206.34      216.65      4.81 o 
  -4  -3   3      185.46      191.77      6.90 o 
  -3  -3   3      248.52      243.50      7.32 o 
  -2  -3   3      546.22      511.55     15.16 o 
  -1  -3   3      716.96      759.69     36.36 o 
   0  -3   3        0.81        1.82      5.97 o 
   1  -3   3     1714.73     1747.35     56.98 o 
   2  -3   3      165.33      137.48      9.73 o 
   3  -3   3      756.37      684.22     10.05 o 
   4  -3   3     4755.07     5481.21     23.88 o 
   5  -3   3      191.55      194.38     10.36 o 
   6  -3   3       73.15       63.74      5.88 o 
   7  -3   3      430.93      419.16     10.17 o 
   8  -3   3       72.25       69.27      5.96 o 
   9  -3   3       55.04       54.98      4.24 o 
  10  -3   3       44.82       48.41      3.96 o 
  11  -3   3        2.82        3.01      2.80 o 
 -10  -2   3        1.73        0.74      3.24 o 
  -9  -2   3       15.67       15.17      3.40 o 
  -8  -2   3       19.78       20.08      3.67 o 
  -7  -2   3       36.90       39.48      4.82 o 
  -6  -2   3      132.24      129.76      5.28 o 
  -5  -2   3      112.54       99.92      5.75 o 
  -4  -2   3      259.34      203.23      5.96 o 
  -3  -2   3      523.11      476.74      7.89 o 
  -1  -2   3     1313.77     1212.71     17.33 o 
   0  -2   3      202.41      164.65      8.28 o 
   1  -2   3      578.71      541.44     30.96 o 
   2  -2   3       35.90       24.58      6.68 o 
   3  -2   3       93.50      103.25      9.21 o 
   4  -2   3      576.43      572.70     16.02 o 
   5  -2   3     1461.79     1563.58     49.96 o 
   6  -2   3      196.73      177.32      6.75 o 
   7  -2   3       41.13       36.99      6.03 o 
   8  -2   3       13.78       12.28      4.87 o 
   9  -2   3      265.14      269.82      5.37 o 
  10  -2   3       23.27       21.80      3.59 o 
  11  -2   3        7.47        5.39      3.20 o 
 -10  -1   3        0.34        0.76      2.97 o 
  -9  -1   3       98.42       99.80      3.72 o 
  -8  -1   3       49.48       48.86      3.79 o 
  -7  -1   3       26.67       33.16      5.02 o 
  -6  -1   3      441.60      455.92     17.18 o 
  -5  -1   3       24.33       19.37      5.29 o 
  -4  -1   3      649.70      671.78      8.90 o 
  -3  -1   3      132.46      133.22      8.43 o 
  -2  -1   3       49.61       47.49     10.21 o 
  -1  -1   3      205.93      161.39      9.66 o 
   0  -1   3     1565.34     1326.66     14.78 o 
   1  -1   3     1764.12     1502.41     15.64 o 
   2  -1   3     1225.18     1200.78     54.25 o 
   3  -1   3        9.96        2.69      7.45 o 
   4  -1   3       16.74       16.66      7.22 o 
   5  -1   3       12.85       13.19      7.42 o 
   6  -1   3       47.88       45.29      5.76 o 
   7  -1   3        0.00       -0.30      5.85 o 
   8  -1   3        1.42        2.69      6.05 o 
   9  -1   3       43.81       42.04      4.88 o 
  10  -1   3        0.36       -2.39      4.28 o 
  11  -1   3       15.72       20.72      3.73 o 
 -11   0   3        1.50       -0.48      2.70 o 
 -10   0   3        7.16        5.94      2.99 o 
  -9   0   3      117.13      117.92      3.84 o 
  -8   0   3      128.35      128.57      4.85 o 
  -7   0   3        0.10       -3.94      5.01 o 
  -6   0   3      142.03      148.89      5.81 o 
  -5   0   3      161.79      151.72      6.80 o 
  -4   0   3      114.90       90.33      7.73 o 
  -3   0   3      609.25      600.60     10.11 o 
  -2   0   3     1722.07     1622.64     27.48 o 
  -1   0   3     4175.52     4404.66     28.22 o 
   2   0   3        0.02        1.52      9.82 o 
   3   0   3      202.24      207.57     11.73 o 
   4   0   3       10.90       18.89      8.08 o 
   7   0   3      200.00      248.02      7.89 o 
   8   0   3      288.18      341.56      6.64 o 
   9   0   3        2.54       -3.74      4.89 o 
  10   0   3        2.45        7.22      4.44 o 
 -11   1   3       15.90       14.11      2.96 o 
 -10   1   3       33.41       31.49      3.41 o 
  -9   1   3        7.53        4.70      3.55 o 
  -8   1   3      109.85      107.59      4.91 o 
  -7   1   3        7.26       13.49      4.99 o 
  -6   1   3       76.66       74.35      6.12 o 
  -5   1   3      572.39      590.47      6.54 o 
  -4   1   3      150.18      178.52      8.81 o 
  -3   1   3     1084.47      954.26     18.10 o 
  -2   1   3      281.02      234.48      9.15 o 
  -1   1   3     2897.20     2998.70     37.50 o 
   0   1   3     1917.14     1736.96     22.76 o 
   1   1   3      269.89      223.97     11.47 o 
   2   1   3     1959.49     2074.14    102.76 o 
   3   1   3      944.40      979.71     12.51 o 
   4   1   3        5.60       18.60      7.98 o 
   5   1   3      803.76      914.08     10.61 o 
   6   1   3      427.62      491.10      8.73 o 
   7   1   3      179.95      199.41      6.37 o 
   8   1   3      188.19      212.53      4.76 o 
   9   1   3       98.34      109.09      5.23 o 
  10   1   3       40.35       52.20      4.73 o 
 -11   2   3       37.64       33.74      2.70 o 
 -10   2   3       12.79       16.12      3.37 o 
  -9   2   3       14.73       22.11      3.63 o 
  -8   2   3       48.80       45.54      4.84 o 
  -7   2   3      138.21      130.44      4.41 o 
  -6   2   3        9.99        2.58      6.22 o 
  -5   2   3      643.91      626.96      5.87 o 
  -4   2   3      193.67      181.49      5.95 o 
  -3   2   3       11.29       17.83      8.56 o 
  -2   2   3        1.48       -1.56      6.96 o 
   1   2   3      810.22      804.27     12.41 o 
   2   2   3     2072.12     2249.66    108.32 o 
   3   2   3     1637.57     1682.15     24.47 o 
   4   2   3     1493.11     1722.00     12.70 o 
   5   2   3       10.52       14.17      7.43 o 
   6   2   3        4.82        1.96      7.13 o 
   7   2   3       50.86       53.39      5.41 o 
   8   2   3        7.46       11.93      4.97 o 
   9   2   3        0.03        5.94      4.52 o 
  10   2   3        0.29        1.49      4.34 o 
 -11   3   3        7.82        4.80      3.15 o 
 -10   3   3       52.54       57.80      3.50 o 
  -9   3   3       37.89       40.90      3.70 o 
  -8   3   3      148.35      152.47      5.01 o 
  -7   3   3      353.41      352.33      5.64 o 
  -6   3   3       51.84       56.84      5.22 o 
  -5   3   3      127.96      113.66      5.43 o 
  -4   3   3     1152.47     1269.58     19.24 o 
  -3   3   3       31.86       33.41      5.75 o 
  -2   3   3      374.74      327.81      9.20 o 
  -1   3   3      422.81      428.00      9.79 o 
   0   3   3      136.82      135.78      7.53 o 
   1   3   3     1399.41     1416.54     10.47 o 
   2   3   3        2.38        5.80      6.86 o 
   3   3   3      497.12      487.86     16.71 o 
   4   3   3      129.27      127.54      7.74 o 
   5   3   3      114.71      113.82      9.58 o 
   6   3   3       34.55       31.63      4.12 o 
   7   3   3       39.17       39.70      3.79 o 
   8   3   3       22.71       28.16      4.82 o 
   9   3   3        0.09        0.06      4.48 o 
 -11   4   3       58.83       59.42      4.27 o 
 -10   4   3        5.29        5.30      7.38 o 
  -9   4   3        0.21        0.79      3.63 o 
  -8   4   3       84.00       91.84      4.00 o 
  -7   4   3      787.73      802.64      8.11 o 
  -6   4   3        2.90        2.97      5.12 o 
  -5   4   3       26.73       17.48      5.19 o 
  -4   4   3     1810.09     1941.17      8.42 o 
  -3   4   3     1463.48     1558.39     30.85 o 
  -2   4   3        1.35       -2.57      6.86 o 
  -1   4   3       19.81        3.63      6.90 o 
   0   4   3       38.48       46.09      7.01 o 
   1   4   3      119.04      135.92      7.21 o 
   2   4   3        9.30       11.01      6.70 o 
   3   4   3       76.47      105.02      6.18 o 
   4   4   3       42.97       41.68      6.60 o 
   5   4   3        4.63       -0.77      7.10 o 
   6   4   3       21.08       20.19      5.38 o 
   7   4   3       21.78       25.32      4.99 o 
   8   4   3       31.68       27.38      4.81 o 
   9   4   3        1.57       -2.93      4.38 o 
 -11   5   3        1.44        0.84      2.54 o 
 -10   5   3      107.45      119.13      3.09 o 
  -9   5   3       97.10      101.07      3.79 o 
  -8   5   3      410.92      435.61      6.53 o 
  -7   5   3       34.13       40.27      8.65 o 
  -6   5   3       98.58      102.18      4.36 o 
  -5   5   3      156.12      170.91      4.00 o 
  -4   5   3       84.39       84.19      5.32 o 
  -3   5   3      598.32      571.03     11.74 o 
  -2   5   3      162.24      151.27      5.93 o 
  -1   5   3        5.29       -3.19      7.58 o 
   0   5   3       47.32       73.60      6.70 o 
   1   5   3        2.09       -4.02      6.53 o 
   2   5   3      703.57      744.28     17.01 o 
   3   5   3      111.43      118.40      5.10 o 
   4   5   3        6.67        8.94      5.60 o 
   5   5   3       74.47       76.02      5.33 o 
   6   5   3       12.01       10.81      3.94 o 
   7   5   3       24.01       29.19      4.78 o 
   8   5   3       28.03       31.40      3.34 o 
 -11   6   3        4.63        2.20      5.47 o 
 -10   6   3       28.34       21.02      3.38 o 
  -9   6   3       58.73       66.38      3.05 o 
  -8   6   3      241.92      253.84      4.19 o 
  -7   6   3       17.74       10.56      4.54 o 
  -6   6   3      135.09      121.97      4.33 o 
  -5   6   3      172.77      168.61      5.82 o 
  -4   6   3       48.50       55.56      6.58 o 
  -3   6   3      108.98       96.11      6.40 o 
  -2   6   3      510.49      508.12      5.43 o 
  -1   6   3       79.87       84.32      6.48 o 
   0   6   3        2.38        1.67      4.29 o 
   1   6   3       84.27       91.18      5.43 o 
   2   6   3       41.89       42.75      5.19 o 
   3   6   3      347.21      339.00     10.30 o 
   4   6   3        0.07       -3.82      3.82 o 
   5   6   3       76.17       78.53      3.95 o 
   6   6   3       91.72       93.27      4.15 o 
   7   6   3       15.43       14.89      3.48 o 
 -11   7   3      100.69       84.89      8.70 o 
 -10   7   3       29.87       26.11      2.47 o 
  -9   7   3       18.77       20.04      4.77 o 
  -8   7   3      405.86      422.29      3.55 o 
  -7   7   3        4.69       11.50      3.85 o 
  -6   7   3       34.20       38.66      5.17 o 
  -5   7   3       60.10       64.40      3.57 o 
  -4   7   3       46.93       44.51      5.06 o 
  -3   7   3        0.52        4.43      5.06 o 
  -2   7   3        3.89        5.15      4.16 o 
  -1   7   3       39.97       37.66      5.20 o 
   0   7   3       21.56       27.19      4.03 o 
   1   7   3       15.81       14.22      6.97 o 
   2   7   3       19.79       25.36      4.87 o 
   3   7   3       28.62       23.09      3.11 o 
   4   7   3      101.83       95.58      4.25 o 
   5   7   3        0.25       -1.35      3.49 o 
   6   7   3        1.89        2.21      2.54 o 
 -10   8   3        0.96        2.70      2.77 o 
  -9   8   3       26.67       20.92      3.33 o 
  -8   8   3       14.87       11.00      2.79 o 
  -7   8   3       30.66       28.05      3.03 o 
  -6   8   3      287.10      283.39      3.72 o 
  -5   8   3        6.32        7.29      3.82 o 
  -4   8   3        2.63        2.13      6.40 o 
  -3   8   3       24.41       27.49      6.45 o 
  -2   8   3       64.12       68.20      5.04 o 
  -1   8   3       24.15       14.37      4.87 o 
   0   8   3        0.03        8.63      4.68 o 
   1   8   3      127.06      134.50      5.98 o 
   2   8   3       38.28       32.50      5.43 o 
   3   8   3      171.42      186.46      8.89 o 
   4   8   3        8.86        5.79      3.57 o 
   5   8   3        0.52       -1.81      2.57 o 
 -10   9   3        1.20        4.25      2.03 o 
  -9   9   3       60.74       56.77      3.61 o 
  -8   9   3        7.69       15.55      3.31 o 
  -7   9   3       41.14       39.42      2.88 o 
  -6   9   3       36.56       39.99      3.82 o 
  -5   9   3       13.17       14.92      4.26 o 
  -4   9   3        6.24        3.36      3.00 o 
  -3   9   3        1.50        7.75      3.71 o 
  -2   9   3       19.11       22.98      3.03 o 
  -1   9   3       21.49       22.88      4.29 o 
   0   9   3       67.98       68.24      3.81 o 
   1   9   3       28.74       34.83      5.20 o 
   2   9   3        0.13       -0.60      2.15 o 
   3   9   3        0.92        1.69      2.11 o 
   4   9   3       45.10       41.31      2.55 o 
  -9  10   3        0.40        7.52      2.00 o 
  -8  10   3        1.30       -0.29      2.51 o 
  -7  10   3        3.55        2.11      3.09 o 
  -6  10   3        0.01       -1.59      2.68 o 
  -5  10   3       54.40       64.70      4.96 o 
  -4  10   3       23.64       17.21      2.88 o 
  -3  10   3        4.11       -0.55      3.46 o 
  -2  10   3        2.64       -0.41      2.87 o 
  -1  10   3      194.04      209.92      7.09 o 
   0  10   3       12.16       20.18      3.42 o 
   1  10   3        2.42        7.17      3.74 o 
   2  10   3        7.49        8.55      2.33 o 
   3  10   3        3.28        3.65      2.16 o 
  -8  11   3        4.55        5.43      3.06 o 
  -7  11   3       31.71       24.85      2.20 o 
  -6  11   3      106.09      109.85     23.01 o 
  -5  11   3        4.22        4.70      2.62 o 
  -4  11   3       13.44       14.38      1.88 o 
  -3  11   3        3.06        3.95      2.16 o 
  -2  11   3       15.88       11.80      2.64 o 
  -1  11   3        0.13        1.10      2.57 o 
   0  11   3       11.70        7.21      2.16 o 
   1  11   3        8.01        6.29      1.83 o 
  -5  12   3        4.48        0.36      2.73 o 
  -4  12   3       23.27       22.21      3.12 o 
  -3  12   3        3.57        0.31      2.53 o 
  -2  12   3       19.52       13.86      2.12 o 
   1 -12   4       27.69       23.32      4.45 o 
   2 -12   4        0.09        1.57      1.80 o 
   3 -12   4        4.16        1.87      1.67 o 
   4 -12   4        0.01        1.94      1.45 o 
   5 -12   4       16.80       16.03      5.31 o 
   6 -12   4        5.67        5.27      3.71 o 
  -2 -11   4        7.19        3.01      2.12 o 
  -1 -11   4        3.16        3.67      4.61 o 
   0 -11   4        9.16        8.66      2.26 o 
   1 -11   4       19.15       21.49      3.01 o 
   2 -11   4        6.58        0.19      2.41 o 
   3 -11   4       51.08       55.06      2.26 o 
   4 -11   4        9.77       12.59      2.72 o 
   5 -11   4        1.74       -1.61      8.28 o 
   6 -11   4        4.92        0.28      2.10 o 
   7 -11   4       41.46       38.77      3.80 o 
   8 -11   4        0.36        0.26      2.12 o 
  -3 -10   4        0.42       -0.53      2.55 o 
  -2 -10   4        4.03        4.17      2.90 o 
  -1 -10   4       13.59       13.73      3.99 o 
   0 -10   4      141.20      172.28     18.00 o 
   1 -10   4       87.53       88.13      5.58 o 
   2 -10   4      197.86      195.36      9.82 o 
   3 -10   4        5.30        8.28      4.21 o 
   4 -10   4      200.87      215.50     12.48 o 
   5 -10   4       39.74       43.70      2.93 o 
   6 -10   4        8.05        8.71      2.81 o 
   7 -10   4        1.54        9.62      3.31 o 
   8 -10   4        1.47        5.71      3.22 o 
   9 -10   4        0.11        0.11      2.05 o 
  -5  -9   4        0.10        1.11      2.50 o 
  -4  -9   4        1.10       -2.62      2.62 o 
  -3  -9   4      160.90      175.36      6.03 o 
  -2  -9   4      207.54      225.32      4.06 o 
  -1  -9   4      301.70      300.01      4.63 o 
   0  -9   4      589.02      659.13     59.23 o 
   1  -9   4      132.04      134.87      8.50 o 
   2  -9   4      198.80      200.37      9.55 o 
   3  -9   4      130.60      125.66      7.17 o 
   4  -9   4       43.63       42.97      4.00 o 
   5  -9   4       70.54       64.26      8.74 o 
   6  -9   4       10.90       11.65      2.97 o 
   7  -9   4       26.51       23.80      3.52 o 
   8  -9   4       53.59       64.04      3.49 o 
   9  -9   4       18.20       15.16      2.63 o 
  10  -9   4        0.26       -0.08      2.48 o 
  -6  -8   4        6.93        6.55      2.55 o 
  -5  -8   4        3.47        4.25      2.65 o 
  -4  -8   4        6.96        8.21      2.80 o 
  -3  -8   4      127.48      122.13      7.45 o 
  -2  -8   4       28.06       36.75      5.71 o 
  -1  -8   4      141.37      132.14     11.48 o 
   0  -8   4        0.71       -2.69      4.21 o 
   1  -8   4        0.21        3.04      3.57 o 
   2  -8   4      212.23      207.03      9.02 o 
   3  -8   4        0.12        9.14      5.07 o 
   4  -8   4        3.01        6.37      6.39 o 
   5  -8   4      158.19      163.77      6.87 o 
   6  -8   4        0.27       -2.69      3.08 o 
   7  -8   4       10.38       13.63      2.59 o 
   8  -8   4        0.26       -0.76      3.41 o 
   9  -8   4       32.42       33.66      2.46 o 
  10  -8   4        5.63        6.94      2.53 o 
  -7  -7   4       18.58       13.23      2.61 o 
  -6  -7   4        3.05        5.36      2.66 o 
  -5  -7   4        0.10       -2.15      3.48 o 
  -4  -7   4        0.09       -2.10      2.99 o 
  -3  -7   4      310.40      303.15      5.72 o 
  -2  -7   4        2.24        1.42      5.04 o 
  -1  -7   4      148.87      141.17      4.52 o 
   0  -7   4      105.48      105.04      7.98 o 
   1  -7   4        0.37       -0.56      4.29 o 
   2  -7   4       89.97       91.69      5.05 o 
   3  -7   4       61.09       57.06      4.51 o 
   4  -7   4       13.85       17.73      4.23 o 
   5  -7   4      709.26      765.02     15.86 o 
   6  -7   4       76.61       87.65      5.03 o 
   7  -7   4       66.48       57.65      3.91 o 
   8  -7   4       69.81       65.84      6.12 o 
   9  -7   4        0.00        0.48      3.35 o 
  10  -7   4       62.90       60.50      3.37 o 
  -8  -6   4      111.75      110.51      4.51 o 
  -7  -6   4       16.44       15.78      2.74 o 
  -6  -6   4      191.86      215.05      4.08 o 
  -5  -6   4       17.16       20.13      3.75 o 
  -4  -6   4       46.09       48.85      4.47 o 
  -3  -6   4       21.19       28.67      5.21 o 
  -2  -6   4      175.37      144.84      8.08 o 
  -1  -6   4       70.45       82.70      6.03 o 
   0  -6   4      221.39      241.46     10.16 o 
   1  -6   4      180.50      200.90     12.40 o 
   2  -6   4       36.49       52.19      5.37 o 
   3  -6   4      219.73      257.71     15.44 o 
   4  -6   4      542.04      605.93     16.68 o 
   5  -6   4      220.84      229.18      5.86 o 
   6  -6   4       91.21      105.09      4.38 o 
   7  -6   4        2.08        4.77      4.74 o 
   8  -6   4       15.93       20.46      3.73 o 
   9  -6   4        0.15        0.34      3.42 o 
  10  -6   4        7.06        6.33      2.63 o 
  11  -6   4        1.48        1.43      2.70 o 
  -8  -5   4       13.77       15.17      2.66 o 
  -7  -5   4       12.03        9.05      2.86 o 
  -6  -5   4        1.39        2.06      3.00 o 
  -5  -5   4      210.45      237.86      8.24 o 
  -4  -5   4     1221.08     1295.76     37.89 o 
  -3  -5   4      122.64      113.94      4.15 o 
  -2  -5   4        0.06        2.72      7.01 o 
  -1  -5   4      273.41      295.49     16.26 o 
   0  -5   4      386.67      428.67     24.05 o 
   1  -5   4      116.33      121.00      6.17 o 
   2  -5   4       81.71       69.75      4.56 o 
   3  -5   4     1284.44     1359.05     41.85 o 
   4  -5   4      600.71      550.26     12.50 o 
   5  -5   4      314.46      310.14     12.60 o 
   6  -5   4       11.71        8.49      5.16 o 
   7  -5   4        0.55        5.42      4.90 o 
   8  -5   4        1.33        2.89      3.72 o 
   9  -5   4        0.45        2.22      3.83 o 
  10  -5   4        1.12        0.17      3.32 o 
  11  -5   4        0.99        0.29      2.54 o 
  -9  -4   4        3.19        2.66      2.18 o 
  -8  -4   4       20.62       19.48      2.79 o 
  -7  -4   4       19.20       17.72      2.61 o 
  -6  -4   4       44.83       48.89      4.73 o 
  -5  -4   4        3.73       -1.45      5.04 o 
  -4  -4   4      350.86      365.10     17.36 o 
  -3  -4   4       35.80       43.54      4.34 o 
  -2  -4   4       15.11       12.07      5.52 o 
  -1  -4   4      491.95      502.48     22.99 o 
   0  -4   4      524.23      484.49     31.07 o 
   1  -4   4       21.92       19.12      4.67 o 
   2  -4   4     1342.26     1424.54     51.08 o 
   3  -4   4      266.63      314.15     10.07 o 
   4  -4   4        6.74       -5.27      6.74 o 
   5  -4   4      319.59      341.53      8.10 o 
   6  -4   4       61.97       54.38      5.35 o 
   7  -4   4      113.01      111.91      7.97 o 
   8  -4   4       60.80       61.13      6.08 o 
   9  -4   4       95.70       99.49      4.21 o 
  10  -4   4        3.09        1.25      3.81 o 
  11  -4   4       19.59       17.77      2.66 o 
  -9  -3   4        8.38        5.52      2.80 o 
  -8  -3   4       16.27       14.87      3.47 o 
  -7  -3   4        2.87        2.87      3.67 o 
  -6  -3   4       77.62       69.96      5.01 o 
  -5  -3   4       47.04       49.91      4.33 o 
  -4  -3   4      374.93      349.94      7.06 o 
  -3  -3   4     1392.29     1495.04      8.93 o 
  -2  -3   4       81.79       83.81      7.15 o 
  -1  -3   4      130.69       93.24      6.06 o 
   0  -3   4       35.23       48.40      5.69 o 
   1  -3   4       43.91       35.03      6.20 o 
   2  -3   4      654.42      676.96     33.37 o 
   3  -3   4       39.86       36.06      5.79 o 
   4  -3   4      786.97      771.40     37.59 o 
   5  -3   4     1013.46     1136.44     53.67 o 
   6  -3   4        4.69        3.20      5.22 o 
   7  -3   4        0.99        2.73      6.11 o 
   8  -3   4       24.79       21.89      5.10 o 
   9  -3   4      135.34      141.83      4.91 o 
  10  -3   4       31.39       29.66      3.79 o 
  11  -3   4       13.82       13.79      2.96 o 
 -10  -2   4        4.53        7.37      2.50 o 
  -9  -2   4        0.02        0.89      3.31 o 
  -8  -2   4       11.53       11.17      3.54 o 
  -7  -2   4        0.65       -0.69      4.64 o 
  -6  -2   4       51.35       54.95      7.39 o 
  -5  -2   4       54.15       44.28      5.38 o 
  -4  -2   4       25.53       34.32      5.91 o 
  -3  -2   4      423.01      452.64      5.83 o 
  -2  -2   4      132.91      123.78      6.22 o 
  -1  -2   4     1646.19     1537.13     10.36 o 
   0  -2   4     1096.10     1045.30     24.44 o 
   1  -2   4      507.26      450.72     15.47 o 
   2  -2   4     2176.35     2209.02     93.91 o 
   3  -2   4      236.32      222.07      8.10 o 
   4  -2   4        1.48       18.30      5.62 o 
   5  -2   4        3.60        5.86      6.63 o 
   6  -2   4        0.02        0.28      5.87 o 
   7  -2   4       29.97       26.82      5.89 o 
   8  -2   4      147.23      149.65      6.45 o 
   9  -2   4       86.33       87.26      5.07 o 
  10  -2   4       11.35       14.90      3.56 o 
  11  -2   4        0.88        1.27      2.86 o 
 -10  -1   4       17.25       20.63      2.60 o 
  -9  -1   4       91.07       86.29      3.65 o 
  -8  -1   4       49.62       51.16      3.17 o 
  -7  -1   4       82.05       85.02      6.98 o 
  -6  -1   4       34.70       35.63      4.32 o 
  -5  -1   4      114.58       97.62      6.51 o 
  -4  -1   4       77.89       55.06      5.59 o 
  -3  -1   4      102.12      110.45      7.14 o 
  -2  -1   4      702.36      647.91      7.87 o 
  -1  -1   4     2462.45     2534.90     17.34 o 
   0  -1   4        3.46        9.01     10.80 o 
   1  -1   4        3.19        4.66     10.60 o 
   2  -1   4      376.97      353.74     19.30 o 
   3  -1   4       37.26       32.29      7.21 o 
   4  -1   4      551.73      555.99      7.75 o 
   5  -1   4       10.52       18.29      7.26 o 
   6  -1   4       42.87       36.84      6.67 o 
   7  -1   4      610.66      583.11     11.43 o 
   9  -1   4      383.34      428.27     48.01 o 
  10  -1   4        0.08       -0.65      2.77 o 
  11  -1   4       14.83       20.65      5.42 o 
 -11   0   4        2.80        2.58      2.48 o 
 -10   0   4       83.21       77.20      5.71 o 
  -9   0   4       28.74       33.56      3.55 o 
  -8   0   4       63.40       66.92      3.86 o 
  -7   0   4       20.90       25.14      4.16 o 
  -6   0   4      144.53      134.94      5.43 o 
  -5   0   4       29.19       29.92      6.49 o 
  -4   0   4      777.19      879.50     13.03 o 
  -3   0   4      792.77      760.35      7.35 o 
  -2   0   4       15.51       16.84      9.50 o 
  -1   0   4     1851.18     1705.32     21.18 o 
   0   0   4        0.05        4.11     10.93 o 
   1   0   4      977.22      782.38     14.27 o 
   2   0   4     1225.77     1183.49     44.73 o 
   3   0   4      857.64      830.40     10.49 o 
   4   0   4      500.80      529.14     12.62 o 
   5   0   4        0.03        4.68      9.20 o 
   6   0   4       29.68       17.53      7.29 o 
   7   0   4       45.39       44.98      7.11 o 
   8   0   4       25.94       27.56      5.20 o 
   9   0   4       97.85      109.26      5.28 o 
  10   0   4       12.47       20.46      3.77 o 
 -11   1   4       82.99       72.19     12.97 o 
 -10   1   4       10.68        9.69      2.67 o 
  -9   1   4        0.38        0.22      2.84 o 
  -8   1   4      329.95      323.78      6.76 o 
  -7   1   4        2.49        3.62      4.04 o 
  -6   1   4        9.39        3.91      5.19 o 
  -5   1   4       50.04       57.26      6.52 o 
  -4   1   4       13.28       20.37      6.84 o 
  -3   1   4      575.55      499.27      9.63 o 
  -2   1   4      670.43      623.10      7.93 o 
  -1   1   4       28.03       17.35     10.24 o 
   1   1   4      594.46      601.22     12.08 o 
   2   1   4       89.61       91.21     10.12 o 
   3   1   4      583.86      560.53     11.14 o 
   4   1   4      539.28      579.46     10.34 o 
   5   1   4        5.42        6.57      7.55 o 
   6   1   4        3.70        1.73      8.77 o 
   7   1   4        9.79       16.62      5.47 o 
   8   1   4       54.97       62.94      5.30 o 
   9   1   4       10.30       14.54      4.64 o 
  10   1   4       14.31       17.59      4.70 o 
 -11   2   4       42.94       39.60      4.51 o 
 -10   2   4        0.42       -1.54      3.32 o 
  -9   2   4       48.91       54.52      3.67 o 
  -8   2   4       46.85       50.32      4.73 o 
  -7   2   4      175.10      162.84      6.25 o 
  -6   2   4      234.77      248.81      5.55 o 
  -5   2   4      119.42      121.08      6.50 o 
  -4   2   4       40.48       59.60      6.88 o 
  -3   2   4      100.60       68.19      5.80 o 
  -2   2   4     1510.13     1439.55      9.69 o 
  -1   2   4      202.33      170.51      7.89 o 
   1   2   4      347.69      311.45      9.34 o 
   2   2   4      109.10       84.47      8.33 o 
   3   2   4       87.53       78.43      9.71 o 
   4   2   4        3.25        1.11      7.71 o 
   5   2   4       26.74       27.37      7.49 o 
   6   2   4       64.07       63.24      6.73 o 
   7   2   4       17.77       20.09      5.31 o 
   8   2   4        2.59        5.41      3.41 o 
   9   2   4        2.51        1.92      4.50 o 
 -11   3   4       24.27       23.86      2.63 o 
 -10   3   4       32.99       32.63      3.40 o 
  -9   3   4        8.60        9.03      2.95 o 
  -8   3   4      418.93      451.13      4.80 o 
  -7   3   4       66.39       67.05      5.05 o 
  -6   3   4      357.58      338.42     11.58 o 
  -5   3   4       62.97       58.39      5.33 o 
  -4   3   4      404.70      382.73      7.31 o 
  -3   3   4      160.85      176.37      7.13 o 
  -2   3   4       22.21       16.99      4.91 o 
  -1   3   4      310.86      282.58     10.34 o 
   0   3   4     1247.03     1304.63      9.62 o 
   1   3   4      425.90      445.17      8.12 o 
   2   3   4      125.54      165.55      8.61 o 
   3   3   4       30.98       36.96      7.37 o 
   4   3   4       81.18       75.47      9.34 o 
   5   3   4        5.46       -1.86      7.20 o 
   6   3   4      340.62      356.69      6.87 o 
   7   3   4        0.30       -2.40      3.55 o 
   8   3   4        0.08       -1.90      4.68 o 
   9   3   4        2.20        4.07      4.42 o 
 -11   4   4       16.47       12.90      7.03 o 
 -10   4   4        0.04       -3.11      3.11 o 
  -9   4   4       65.27       64.02      4.09 o 
  -8   4   4      293.20      298.27      9.06 o 
  -7   4   4       50.85       43.73      5.00 o 
  -6   4   4      151.93      165.02      4.45 o 
  -5   4   4      163.29      170.78      5.38 o 
  -4   4   4       73.41       78.34      5.34 o 
  -3   4   4       21.10       12.83      5.46 o 
  -2   4   4       28.46       47.93      6.91 o 
  -1   4   4       56.90       64.76      6.99 o 
   0   4   4      217.82      200.76      9.87 o 
   1   4   4      883.11      890.21      8.53 o 
   2   4   4       38.18       38.25      7.17 o 
   3   4   4      137.31      130.26      6.18 o 
   4   4   4       74.19       70.22      7.06 o 
   5   4   4       32.89       31.56      8.39 o 
   6   4   4       12.31       15.34      5.26 o 
   7   4   4        1.16        4.95      4.77 o 
   8   4   4        0.17        8.21      4.52 o 
 -11   5   4       13.26       10.49      2.57 o 
 -10   5   4        9.53       14.44      2.72 o 
  -9   5   4      147.91      146.18      4.35 o 
  -8   5   4        0.09        0.38      4.71 o 
  -7   5   4        1.43        6.64      3.94 o 
  -6   5   4       53.18       56.60      5.08 o 
  -5   5   4       19.41       21.29      7.19 o 
  -4   5   4      489.24      473.12      7.60 o 
  -3   5   4       14.80        7.05      5.23 o 
  -2   5   4      185.11      178.10      6.79 o 
  -1   5   4      124.73      138.76      6.68 o 
   0   5   4        4.48        4.54      4.53 o 
   1   5   4      167.10      163.29      6.70 o 
   2   5   4        6.98       12.42      5.27 o 
   3   5   4      229.50      242.84      5.93 o 
   4   5   4       12.38        5.26      6.02 o 
   5   5   4       19.92       17.00      4.41 o 
   6   5   4       13.17       12.54      4.91 o 
   7   5   4        1.46        3.82      4.58 o 
   8   5   4        0.26        0.37      4.41 o 
 -11   6   4        2.57        5.33      2.47 o 
 -10   6   4        3.49        8.46      2.79 o 
  -9   6   4        0.07       -1.19      2.75 o 
  -8   6   4      206.07      209.02      5.49 o 
  -7   6   4      180.21      188.90      7.58 o 
  -6   6   4      708.34      764.96     14.38 o 
  -5   6   4        1.48        1.93      6.56 o 
  -4   6   4       99.70      107.09      4.41 o 
  -3   6   4       96.05      101.09      5.32 o 
  -2   6   4      154.75      163.74      9.91 o 
  -1   6   4       36.37       30.17      4.33 o 
   0   6   4       13.74       15.17      4.25 o 
   1   6   4        1.02        2.08      5.13 o 
   2   6   4       19.18       14.70      5.10 o 
   3   6   4        3.91        3.20      3.94 o 
   4   6   4        4.73        4.05      4.11 o 
   5   6   4       12.41       12.90      3.50 o 
   6   6   4        3.60        4.91      3.96 o 
   7   6   4       35.48       36.98      3.25 o 
 -10   7   4        8.66        2.81      3.18 o 
  -9   7   4       50.85       52.08      3.46 o 
  -8   7   4       34.09       37.28      5.62 o 
  -7   7   4       28.38       33.89      3.00 o 
  -6   7   4      121.91      115.94      4.09 o 
  -5   7   4       74.57       83.04      6.06 o 
  -4   7   4      296.07      304.42      5.42 o 
  -3   7   4      527.42      551.24      6.13 o 
  -2   7   4      117.15      119.13      4.35 o 
  -1   7   4       37.29       36.47      4.15 o 
   0   7   4      137.22      141.83      5.28 o 
   1   7   4       48.14       51.36      5.03 o 
   2   7   4       97.45       91.05      4.89 o 
   3   7   4      121.68      123.71      3.56 o 
   4   7   4      139.55      142.78      4.58 o 
   5   7   4       22.65       24.09      3.39 o 
   6   7   4        0.09        0.68      2.89 o 
 -10   8   4        0.26        0.70      2.47 o 
  -9   8   4        8.43        8.13      4.12 o 
  -8   8   4      147.70      170.59      3.74 o 
  -7   8   4       88.26       81.62      3.06 o 
  -6   8   4       32.90       35.72      3.03 o 
  -5   8   4       66.27       71.47      3.80 o 
  -4   8   4       29.25       30.75      4.85 o 
  -3   8   4        0.36        1.03      4.73 o 
  -2   8   4        8.83       12.93      5.58 o 
  -1   8   4       10.00        7.02      4.70 o 
   0   8   4       67.38       65.85      4.74 o 
   1   8   4      257.64      243.94      5.11 o 
   2   8   4       95.41      102.93      3.90 o 
   3   8   4       17.40       21.22      3.01 o 
   4   8   4        7.14        6.42      2.49 o 
   5   8   4       13.01       11.61      2.66 o 
  -9   9   4        0.37        0.86      5.33 o 
  -8   9   4        7.69        5.66      3.02 o 
  -7   9   4        0.60        6.67      7.71 o 
  -6   9   4       74.51       62.74      2.62 o 
  -5   9   4        2.20        2.85      3.53 o 
  -4   9   4       14.06       22.67      3.66 o 
  -3   9   4      385.59      395.36     13.40 o 
  -2   9   4      166.39      155.01      4.05 o 
  -1   9   4      100.10      107.87      7.82 o 
   0   9   4       19.64       15.86      5.14 o 
   1   9   4       18.24       21.90      3.47 o 
   2   9   4        0.15       -1.25      3.78 o 
   3   9   4        1.73        0.27      2.27 o 
   4   9   4       26.07       19.68      2.43 o 
  -9  10   4        4.85        9.53      3.01 o 
  -8  10   4        0.24       -2.41      2.52 o 
  -7  10   4        0.08        3.35      1.80 o 
  -6  10   4        0.36        0.87      2.88 o 
  -5  10   4        2.15        3.69      3.31 o 
  -4  10   4        1.67        3.15      3.25 o 
  -3  10   4       11.71       18.83      3.36 o 
  -2  10   4      317.46      328.40     21.77 o 
  -1  10   4       44.67       52.32      5.85 o 
   0  10   4       14.38       17.97      3.35 o 
   1  10   4      130.35      134.31      3.24 o 
   2  10   4       25.36       26.19      2.18 o 
  -7  11   4       37.62       33.85      2.64 o 
  -6  11   4        0.25        1.55      2.03 o 
  -5  11   4       36.06       35.86      4.15 o 
  -4  11   4        9.75       11.69      2.15 o 
  -3  11   4       24.50       22.27      2.00 o 
  -2  11   4        2.16       -0.45      2.59 o 
  -1  11   4       24.38       23.18      2.68 o 
   0  11   4       15.56       11.40      2.56 o 
   1 -12   5        5.96        2.83      4.05 o 
   2 -12   5       93.50       84.91     13.23 o 
   3 -12   5        0.00       -0.34      1.79 o 
   4 -12   5        9.71        9.12      2.17 o 
   5 -12   5        0.01        0.74      2.90 o 
  -1 -11   5        7.49        3.52      2.55 o 
   0 -11   5       14.96       13.07      2.17 o 
   1 -11   5       99.17      108.34     16.89 o 
   2 -11   5        1.10        2.79      1.94 o 
   3 -11   5       25.64       22.45      2.25 o 
   4 -11   5        7.87       11.52      2.70 o 
   5 -11   5        1.62       -0.47      2.55 o 
   6 -11   5        5.27        5.48      4.51 o 
   7 -11   5        6.01        3.83      2.11 o 
  -3 -10   5        2.85       -0.18      2.06 o 
  -2 -10   5        0.03       -2.59      2.59 o 
  -1 -10   5       16.08       14.45      2.75 o 
   0 -10   5        8.57       10.64      3.18 o 
   1 -10   5       14.40       16.73      2.80 o 
   2 -10   5       23.33       29.11      2.52 o 
   3 -10   5        1.28        2.15      2.84 o 
   4 -10   5      283.29      289.79      9.83 o 
   5 -10   5       15.57       18.02      1.98 o 
   6 -10   5       11.28       14.54      5.82 o 
   7 -10   5       11.69       10.96      2.14 o 
   8 -10   5       16.55       12.76      2.60 o 
   9 -10   5        0.89        4.28      2.44 o 
  -4  -9   5       14.68       16.68      2.62 o 
  -3  -9   5        0.31        2.55      2.68 o 
  -2  -9   5        3.93       -2.26      3.43 o 
  -1  -9   5       66.66       64.17      3.85 o 
   0  -9   5      212.95      228.75     21.16 o 
   1  -9   5       11.72       10.79      3.00 o 
   2  -9   5      129.64      137.22      9.83 o 
   3  -9   5        5.23        3.97      2.37 o 
   4  -9   5      186.43      198.34      5.67 o 
   5  -9   5        8.87        4.92      3.66 o 
   6  -9   5      168.13      170.03     15.70 o 
   7  -9   5       23.72       29.99      3.43 o 
   8  -9   5      106.90      112.19      7.20 o 
   9  -9   5       10.07        7.69      2.37 o 
  -6  -8   5       30.17       28.12      2.66 o 
  -5  -8   5       48.52       50.12      2.35 o 
  -4  -8   5        3.74        4.84      2.82 o 
  -3  -8   5       33.00       39.75      3.59 o 
  -2  -8   5        4.81       15.50      3.73 o 
  -1  -8   5        2.89        0.99      4.30 o 
   0  -8   5       34.58       36.37      2.78 o 
   1  -8   5       77.87       73.58      5.48 o 
   2  -8   5       66.95       71.98      3.67 o 
   3  -8   5      403.27      410.91     15.02 o 
   4  -8   5      245.10      243.80      4.61 o 
   5  -8   5       17.28       19.41      5.65 o 
   6  -8   5       19.37       22.50      9.41 o 
   7  -8   5       46.14       52.23      3.02 o 
   8  -8   5       56.35       65.22      3.57 o 
   9  -8   5       36.85       37.00      2.73 o 
  10  -8   5        2.78        0.54      3.63 o 
  -7  -7   5       15.67       16.15      2.57 o 
  -6  -7   5       35.68       32.34      4.85 o 
  -5  -7   5       28.28       22.73      3.24 o 
  -4  -7   5        6.70        5.11      3.60 o 
  -3  -7   5      161.31      150.64      3.52 o 
  -2  -7   5        9.46       17.07      4.87 o 
  -1  -7   5      286.22      293.19     25.27 o 
   0  -7   5       16.18       13.50      4.23 o 
   1  -7   5       48.59       50.92      3.63 o 
   2  -7   5       75.33       90.48      4.87 o 
   3  -7   5        9.84       11.45      3.27 o 
   4  -7   5        0.34        5.96      4.14 o 
   5  -7   5       39.07       40.54      5.77 o 
   6  -7   5       16.53       22.83      3.90 o 
   7  -7   5      191.90      189.38      6.72 o 
   8  -7   5       92.57       76.52      3.18 o 
   9  -7   5       30.84       32.83      5.93 o 
  10  -7   5        0.57       -1.76      2.53 o 
  -7  -6   5       69.52       69.33      3.12 o 
  -6  -6   5       98.74      113.72      9.75 o 
  -5  -6   5       86.91       94.17      3.91 o 
  -4  -6   5       17.66       24.91      8.96 o 
  -3  -6   5       63.02       79.61      6.96 o 
  -2  -6   5      207.14      221.37      7.48 o 
  -1  -6   5        2.47        3.33      4.40 o 
   0  -6   5      155.15      152.10      5.88 o 
   1  -6   5      263.54      268.91     18.37 o 
   2  -6   5      408.84      410.28     14.60 o 
   3  -6   5      367.03      363.75     12.80 o 
   4  -6   5       13.96       21.93      5.30 o 
   5  -6   5       65.42       65.04      4.38 o 
   6  -6   5       22.22       32.30      5.03 o 
   7  -6   5       10.28        9.82      4.60 o 
   8  -6   5       59.53       61.60      5.02 o 
   9  -6   5       30.02       42.24      6.27 o 
  10  -6   5       13.26        7.54      2.64 o 
  -8  -5   5       46.11       48.34      2.28 o 
  -7  -5   5       50.49       53.47      2.89 o 
  -6  -5   5      154.54      162.10      5.70 o 
  -5  -5   5        4.98        6.43      3.49 o 
  -4  -5   5       85.16       99.66      6.73 o 
  -3  -5   5      357.88      367.08     21.01 o 
  -2  -5   5      144.76      143.62      8.53 o 
  -1  -5   5        4.56       -2.85      5.34 o 
   0  -5   5     2130.32     2437.51    163.42 o 
   1  -5   5       47.81       57.18      5.78 o 
   2  -5   5       96.48      117.81      4.40 o 
   3  -5   5       47.66       82.10     25.32 o 
   4  -5   5       27.02       23.53      5.29 o 
   5  -5   5      385.57      413.59     20.30 o 
   6  -5   5      109.01      120.00      5.29 o 
   7  -5   5       33.12       27.76      5.79 o 
   8  -5   5       10.93        7.22      3.69 o 
   9  -5   5       15.40       16.97      3.46 o 
  10  -5   5       11.38       15.81      3.19 o 
  11  -5   5       13.43       12.98      2.88 o 
  -9  -4   5        8.82        4.54      2.08 o 
  -8  -4   5       12.80       13.59      1.92 o 
  -7  -4   5       31.47       30.79      3.55 o 
  -6  -4   5      245.00      244.28      4.36 o 
  -5  -4   5        5.15        7.35     12.58 o 
  -4  -4   5        2.47       -1.28      4.26 o 
  -3  -4   5      241.97      246.46      4.93 o 
  -2  -4   5      150.82      163.87      8.26 o 
  -1  -4   5       74.50       75.09      5.67 o 
   0  -4   5     2045.35     2228.19     75.57 o 
   1  -4   5       26.43       35.78      5.01 o 
   2  -4   5       13.43       21.32      6.32 o 
   3  -4   5      725.23      789.31     38.41 o 
   4  -4   5      279.67      316.93     11.04 o 
   5  -4   5      199.81      211.36     12.67 o 
   6  -4   5        0.01        1.80      5.08 o 
   7  -4   5       11.95       11.43      5.39 o 
   8  -4   5      166.10      151.11      9.11 o 
   9  -4   5        1.41        4.18      3.41 o 
  10  -4   5        1.87        0.85      2.86 o 
  11  -4   5        6.97        8.34      2.47 o 
  -9  -3   5        9.92        4.84      2.58 o 
  -8  -3   5        0.47       -0.32      5.51 o 
  -7  -3   5      238.89      217.62      3.65 o 
  -6  -3   5      116.09      112.71      4.18 o 
  -5  -3   5        0.42        4.93      5.07 o 
  -4  -3   5     1359.37     1405.28     10.55 o 
  -3  -3   5       65.79       60.01      6.91 o 
  -2  -3   5      147.72      148.61      7.25 o 
  -1  -3   5      463.86      420.70     17.43 o 
   0  -3   5      192.52      161.46      8.25 o 
   1  -3   5      159.72      180.69      6.31 o 
   2  -3   5      535.75      526.42     13.23 o 
   3  -3   5      125.61      127.05      5.94 o 
   4  -3   5      191.60      198.56      7.26 o 
   5  -3   5      448.58      427.19     18.70 o 
   6  -3   5        0.00        1.79      4.21 o 
   7  -3   5        7.17        6.75      4.34 o 
   8  -3   5      171.74      170.00      5.81 o 
   9  -3   5       33.97       37.62      3.25 o 
  10  -3   5       57.45       66.75      2.85 o 
  11  -3   5        6.52        8.54      4.40 o 
 -10  -2   5        4.30        7.23      2.49 o 
  -9  -2   5      178.03      180.36      5.84 o 
  -8  -2   5        7.78        8.64      3.49 o 
  -7  -2   5      103.44      100.31      3.99 o 
  -6  -2   5      187.36      166.80      4.50 o 
  -5  -2   5       22.80       33.03      3.78 o 
  -4  -2   5      107.78      113.88      6.63 o 
  -3  -2   5        0.18       -2.15      6.65 o 
  -2  -2   5      326.40      309.91     17.79 o 
  -1  -2   5      336.11      293.18      6.52 o 
   0  -2   5        0.45       -3.43      7.15 o 
   1  -2   5        8.12        8.58      8.72 o 
   2  -2   5       29.77       27.41      5.98 o 
   3  -2   5      355.10      362.18     19.09 o 
   4  -2   5       17.57       13.68      6.68 o 
   5  -2   5        6.47        1.25      5.65 o 
   6  -2   5       30.90       42.74      4.81 o 
   7  -2   5       82.44       75.79      4.17 o 
   8  -2   5      238.77      227.59      4.73 o 
   9  -2   5       90.13      110.24     10.92 o 
  10  -2   5       18.29       25.45      3.84 o 
 -10  -1   5        6.78        3.57      3.01 o 
  -9  -1   5      151.22      162.60      9.81 o 
  -8  -1   5       61.01       51.94      3.77 o 
  -7  -1   5       21.52       12.60      5.86 o 
  -6  -1   5       44.17       46.88      5.11 o 
  -5  -1   5       90.74       97.12      4.48 o 
  -4  -1   5       11.46       23.77      6.50 o 
  -3  -1   5     1150.05     1197.29      7.74 o 
  -2  -1   5      175.13      169.63      6.16 o 
  -1  -1   5      473.81      423.06      9.61 o 
   0  -1   5     1820.46     1816.37     12.35 o 
   1  -1   5     2799.51     2806.80     12.89 o 
   3  -1   5       19.10       20.79      8.47 o 
   4  -1   5      264.11      220.74      8.01 o 
   5  -1   5      320.61      332.27      9.65 o 
   6  -1   5      304.18      331.56     25.14 o 
   7  -1   5        7.52        5.46      4.67 o 
   8  -1   5       97.34      101.13      8.00 o 
   9  -1   5        1.14        1.73      3.03 o 
  10  -1   5      166.52      210.21     17.96 o 
 -10   0   5       28.39       33.86      2.65 o 
  -9   0   5        0.97        1.70      2.75 o 
  -8   0   5       25.09       22.85      4.80 o 
  -7   0   5        5.24        5.05      5.81 o 
  -6   0   5       56.87       61.10      5.22 o 
  -5   0   5      202.90      185.66      9.37 o 
  -4   0   5      118.75       97.65      4.84 o 
  -3   0   5       66.72       69.02      5.73 o 
  -2   0   5     1304.48     1263.78      8.43 o 
  -1   0   5      110.61       87.93      9.24 o 
   0   0   5      142.57      125.08      7.96 o 
   1   0   5     1650.08     1653.75     33.53 o 
   2   0   5     1275.32     1228.47     22.67 o 
   3   0   5      926.43      953.37     10.09 o 
   4   0   5      595.38      609.62     13.66 o 
   5   0   5      214.18      242.13     10.65 o 
   6   0   5        3.64        2.57      8.79 o 
   7   0   5        0.23        3.70      6.71 o 
   8   0   5        0.27       -1.20      5.07 o 
   9   0   5        3.80        3.32      4.58 o 
  10   0   5       38.55       49.82      4.12 o 
 -11   1   5        8.47        7.06      2.88 o 
 -10   1   5        9.14        8.37      2.63 o 
  -9   1   5        0.04        0.09      2.81 o 
  -8   1   5       32.79       29.91      3.11 o 
  -7   1   5      185.63      175.44      5.25 o 
  -6   1   5      130.22      143.25      5.36 o 
  -5   1   5        6.05       -0.56      5.17 o 
  -4   1   5       65.04       59.17      8.27 o 
  -3   1   5       36.97       52.17      5.73 o 
  -2   1   5     2040.51     2189.58     38.21 o 
  -1   1   5      200.72      216.82      9.14 o 
   0   1   5     1274.61     1336.26     14.09 o 
   1   1   5       98.08       85.18      7.51 o 
   2   1   5       11.21        3.35      8.38 o 
   3   1   5        0.65        0.06      8.92 o 
   4   1   5      129.20      106.74      8.41 o 
   5   1   5       33.71       41.58      7.70 o 
   6   1   5       17.78       15.35      7.25 o 
   7   1   5       35.71       32.03      5.46 o 
   8   1   5       70.98       75.87      5.28 o 
   9   1   5       24.00       25.77      3.88 o 
  10   1   5        0.52        2.14      3.64 o 
 -11   2   5        0.01        0.18      3.06 o 
 -10   2   5        2.73        0.99      3.26 o 
  -9   2   5       22.89       27.50      3.55 o 
  -8   2   5        9.66        7.26      4.91 o 
  -7   2   5       74.27       85.00      5.05 o 
  -6   2   5        0.02        2.34      3.60 o 
  -5   2   5       39.24       34.69      5.17 o 
  -4   2   5     3102.79     3473.31     13.08 o 
  -3   2   5     1891.05     2053.49     44.06 o 
  -2   2   5       21.20       15.28      5.66 o 
  -1   2   5      328.86      295.75      6.48 o 
   0   2   5      169.72      161.12      6.25 o 
   1   2   5     1031.55     1023.25     21.19 o 
   2   2   5        0.62        3.18      7.48 o 
   3   2   5       10.32        6.89      8.33 o 
   4   2   5      357.08      381.21      9.22 o 
   5   2   5      243.01      253.88      8.25 o 
   6   2   5        4.14       -1.54      5.67 o 
   7   2   5        0.22        0.98      5.16 o 
   8   2   5        2.34        6.01      4.64 o 
   9   2   5        4.38        4.85      3.75 o 
 -11   3   5        6.98        6.46      2.53 o 
 -10   3   5        5.38        4.54      3.30 o 
  -9   3   5       66.90       71.59      3.67 o 
  -8   3   5       14.30        8.58      3.09 o 
  -7   3   5       61.31       53.63      4.11 o 
  -6   3   5      262.88      252.95     10.84 o 
  -5   3   5       88.35       88.33      7.46 o 
  -4   3   5        3.12        7.03      5.22 o 
  -3   3   5       36.58       35.54      5.50 o 
  -2   3   5      293.87      315.82      6.21 o 
  -1   3   5        1.20       -8.92     11.47 o 
   0   3   5       10.55       12.33      6.85 o 
   1   3   5      520.69      545.27      8.03 o 
   2   3   5      707.24      723.18     15.14 o 
   3   3   5      420.91      435.80      7.93 o 
   4   3   5      102.65       97.23      7.83 o 
   5   3   5       19.64       21.44      5.90 o 
   6   3   5       38.21       34.51      5.39 o 
   7   3   5       65.74       67.14      5.18 o 
   8   3   5        2.01       -1.50      4.64 o 
   9   3   5        5.11        2.35      3.82 o 
 -11   4   5       40.45       40.44      4.54 o 
 -10   4   5      255.52      274.65      4.51 o 
  -9   4   5      216.28      252.70      6.75 o 
  -8   4   5      109.10      114.98      3.28 o 
  -7   4   5      114.39      114.57      4.16 o 
  -6   4   5        0.76        1.92      4.54 o 
  -5   4   5       24.75       26.34      4.23 o 
  -4   4   5      173.82      182.98      6.55 o 
  -3   4   5      257.29      312.50      6.87 o 
  -2   4   5      929.58      898.38     22.70 o 
  -1   4   5      387.66      358.81      7.23 o 
   0   4   5      175.06      136.37      6.79 o 
   1   4   5      571.07      538.07     11.00 o 
   2   4   5      388.89      382.88      6.95 o 
   3   4   5       46.82       43.53      5.81 o 
   4   4   5      148.15      138.70      7.87 o 
   5   4   5        7.09        6.37      5.36 o 
   6   4   5        5.08        6.11      5.07 o 
   7   4   5        9.93        7.34      4.77 o 
   8   4   5        0.30        1.93      4.44 o 
 -11   5   5       32.90       22.14      2.19 o 
 -10   5   5       77.49       83.31      6.05 o 
  -9   5   5       12.69       11.15      3.41 o 
  -8   5   5        5.60       -1.54      3.61 o 
  -7   5   5        1.27        3.15      6.40 o 
  -6   5   5      111.09      105.71      6.03 o 
  -5   5   5      235.80      262.36      4.62 o 
  -4   5   5      480.74      475.41      5.16 o 
  -3   5   5       41.68       46.44      5.22 o 
  -2   5   5      223.01      241.70      6.95 o 
  -1   5   5      435.71      454.71      6.03 o 
   0   5   5       77.48       78.43      8.13 o 
   1   5   5      246.41      247.01      5.86 o 
   2   5   5       18.41       17.52      5.22 o 
   3   5   5      202.88      203.29      6.75 o 
   4   5   5        0.23        1.38      3.65 o 
   5   5   5        6.54        3.88      4.61 o 
   6   5   5        3.35        5.23      4.79 o 
   7   5   5       67.12       72.10      5.03 o 
 -11   6   5       87.70       82.49      7.07 o 
 -10   6   5        0.96       -2.00      2.08 o 
  -9   6   5      199.34      217.11      9.31 o 
  -8   6   5        1.19        1.43      2.89 o 
  -7   6   5       14.90       12.13      4.94 o 
  -6   6   5       27.88       25.54      5.78 o 
  -5   6   5      176.56      181.36      6.45 o 
  -4   6   5        0.08       -3.77      4.10 o 
  -3   6   5      232.97      248.09      4.14 o 
  -2   6   5      208.51      194.11      6.86 o 
  -1   6   5       31.16       29.11      4.31 o 
   0   6   5      439.68      447.27      6.03 o 
   1   6   5       42.15       27.96      4.24 o 
   2   6   5      134.52      119.84      8.96 o 
   3   6   5       18.57       18.45      5.69 o 
   4   6   5        0.11        0.44      3.00 o 
   5   6   5       11.33       11.45      3.37 o 
   6   6   5        1.06       -0.18      3.31 o 
   7   6   5        9.54       11.44      4.48 o 
 -10   7   5        5.83        4.56      2.50 o 
  -9   7   5       32.53       40.14      2.78 o 
  -8   7   5        2.21        1.53      3.39 o 
  -7   7   5      378.15      388.82      4.35 o 
  -6   7   5       61.61       65.56      8.47 o 
  -5   7   5       25.71       32.59      3.89 o 
  -4   7   5       20.04       17.37      5.61 o 
  -3   7   5       36.89       37.53      5.01 o 
  -2   7   5      100.45       99.08      4.31 o 
  -1   7   5       10.51       15.59      4.94 o 
   0   7   5      196.91      197.78      9.42 o 
   1   7   5      100.33      117.08      5.01 o 
   2   7   5        0.50        0.67      3.71 o 
   3   7   5       48.22       49.38      3.77 o 
   4   7   5        1.46        0.07      3.79 o 
   5   7   5       22.15       16.57      2.89 o 
   6   7   5        3.06        3.11      3.64 o 
 -10   8   5       15.23       15.35      1.83 o 
  -9   8   5        7.57        6.83      2.10 o 
  -8   8   5        2.31        0.00      3.33 o 
  -7   8   5       49.31       55.90      2.97 o 
  -6   8   5      158.33      165.74      3.87 o 
  -5   8   5        5.98        9.75      3.63 o 
  -4   8   5      130.91      120.89      3.33 o 
  -3   8   5      183.29      174.33      5.15 o 
  -2   8   5       21.67       14.26      4.60 o 
  -1   8   5        1.56        2.08      3.06 o 
   0   8   5      112.82      111.18      6.11 o 
   1   8   5      125.25      124.42      9.25 o 
   2   8   5        6.91       12.48      3.51 o 
   3   8   5        0.10        1.30      2.87 o 
   4   8   5       14.19       10.70      2.44 o 
   5   8   5       82.75       74.43      3.24 o 
  -9   9   5        4.67        1.55      2.47 o 
  -8   9   5       14.13       17.15      2.61 o 
  -7   9   5        0.29        1.85      2.65 o 
  -6   9   5       15.59       10.31      2.82 o 
  -5   9   5      184.87      202.24      3.90 o 
  -4   9   5      187.04      189.22      3.32 o 
  -3   9   5        0.91        3.38      2.90 o 
  -2   9   5       36.00       38.91      6.49 o 
  -1   9   5       51.86       62.05      4.94 o 
   0   9   5        5.75        7.57      3.42 o 
   1   9   5        0.66       -1.21      3.72 o 
   2   9   5       13.50       12.49      3.77 o 
   3   9   5        5.07        3.01      2.07 o 
  -8  10   5        0.06        0.48      2.75 o 
  -7  10   5       43.68       52.29      4.65 o 
  -6  10   5        0.97        0.06      2.59 o 
  -5  10   5       31.32       28.96      2.72 o 
  -4  10   5        8.13        6.52      3.51 o 
  -3  10   5       11.66       18.18      3.40 o 
  -2  10   5       35.63       30.46      2.83 o 
  -1  10   5        6.27        5.59      3.35 o 
   0  10   5       27.46       21.04      2.73 o 
   1  10   5       12.42       13.23      2.62 o 
   2  10   5       13.26        9.76      4.07 o 
  -7  11   5        8.29        7.35      2.08 o 
  -6  11   5        3.64        5.96      2.04 o 
  -5  11   5        3.00        0.35      2.11 o 
  -4  11   5       13.76       16.66      5.72 o 
  -3  11   5        5.10        3.81      2.53 o 
  -2  11   5        0.01        1.74      2.07 o 
  -1  11   5       32.23       25.38      1.91 o 
   0  11   5       10.13       12.30      8.70 o 
   2 -12   6        3.30       -1.70      2.34 o 
   3 -12   6        4.30        2.03      2.38 o 
   4 -12   6       18.13       13.08      2.25 o 
  -1 -11   6       10.39        7.16      2.71 o 
   0 -11   6      121.60      102.31      5.56 o 
   1 -11   6        5.84       10.53      2.58 o 
   2 -11   6       22.09       27.16      3.50 o 
   3 -11   6       12.26        8.61      2.36 o 
   4 -11   6        0.35        3.79      2.57 o 
   5 -11   6        6.93       10.99      3.55 o 
   6 -11   6       20.87       16.13      2.62 o 
   7 -11   6       35.11       28.27      1.71 o 
  -3 -10   6        6.60       10.67      2.50 o 
  -2 -10   6        1.61       -0.23      2.57 o 
  -1 -10   6       46.72       44.86      2.33 o 
   0 -10   6       23.85       22.23      3.46 o 
   1 -10   6       45.19       61.76      5.49 o 
   2 -10   6       37.20       38.31      7.33 o 
   3 -10   6        0.26        0.10      2.17 o 
   4 -10   6        4.99       10.35      2.42 o 
   5 -10   6        3.06        4.87      2.13 o 
   6 -10   6       12.09       12.54      4.34 o 
   7 -10   6       12.89       13.64      1.69 o 
   8 -10   6       19.25       14.28      1.52 o 
  -4  -9   6        4.38        5.70      2.58 o 
  -3  -9   6       24.88       20.87      2.99 o 
  -2  -9   6       11.54       12.08      2.86 o 
  -1  -9   6       26.60       31.35      6.79 o 
   0  -9   6      298.47      302.41      9.94 o 
   1  -9   6       32.55       41.02      4.85 o 
   2  -9   6      102.95      118.38     11.89 o 
   3  -9   6      172.74      183.87      7.89 o 
   4  -9   6        7.16        8.04      3.31 o 
   5  -9   6       40.62       40.84      3.26 o 
   6  -9   6        2.27       -1.72      2.82 o 
   7  -9   6       52.12       55.30      2.11 o 
   8  -9   6        0.28        0.17      2.37 o 
   9  -9   6        2.21        4.05      2.06 o 
  -5  -8   6       11.49        5.49      3.90 o 
  -4  -8   6        0.88       -3.35      3.35 o 
  -3  -8   6        0.00       -5.40      5.45 o 
  -2  -8   6       79.23       77.04      2.80 o 
  -1  -8   6        5.17        2.13      3.04 o 
   0  -8   6       41.66       33.39      3.87 o 
   1  -8   6       21.42       23.50      3.18 o 
   2  -8   6        0.03       -3.51      3.57 o 
   3  -8   6       45.44       49.98      3.16 o 
   4  -8   6      140.12      139.75      5.55 o 
   5  -8   6       31.02       28.80      2.69 o 
   6  -8   6      105.58      115.11      2.84 o 
   7  -8   6       63.00       68.64      5.39 o 
   8  -8   6       84.06       78.05      5.35 o 
   9  -8   6        3.56        3.80      2.53 o 
  10  -8   6        6.31        7.83      2.47 o 
  -6  -7   6        5.14        4.77      2.62 o 
  -5  -7   6       38.77       33.94      3.52 o 
  -4  -7   6        1.36       -0.71      2.87 o 
  -3  -7   6        0.01       -1.58      7.43 o 
  -2  -7   6       16.17       23.03      3.81 o 
  -1  -7   6        5.17        2.85      4.05 o 
   0  -7   6        2.22        9.73      5.11 o 
   1  -7   6        0.00        1.33      3.10 o 
   2  -7   6      174.88      166.85     10.20 o 
   3  -7   6       32.71       36.95      4.55 o 
   4  -7   6      161.88      178.86      4.36 o 
   5  -7   6      306.40      315.14     12.17 o 
   6  -7   6      431.69      425.36     17.39 o 
   7  -7   6      189.53      202.05     10.17 o 
   8  -7   6       24.61       24.97      5.63 o 
   9  -7   6        7.61        4.61      2.62 o 
  10  -7   6        8.98        8.90      2.22 o 
  -7  -6   6        6.39        4.38      2.58 o 
  -6  -6   6        2.16        2.65      3.39 o 
  -5  -6   6        3.55        3.54      2.27 o 
  -4  -6   6       72.31       73.67      3.45 o 
  -3  -6   6       54.97       53.77      5.11 o 
  -2  -6   6       21.90       29.19      4.19 o 
  -1  -6   6       81.33       88.59      4.43 o 
   0  -6   6       52.60       64.24      5.86 o 
   1  -6   6        6.33        7.03      5.31 o 
   2  -6   6       29.44       24.29      3.66 o 
   3  -6   6      181.43      197.72     10.40 o 
   4  -6   6      137.44      136.47      5.77 o 
   5  -6   6      102.58       96.97      7.25 o 
   6  -6   6       14.93       23.61      3.95 o 
   7  -6   6       36.21       31.12      2.69 o 
   8  -6   6        3.86        3.45      2.88 o 
   9  -6   6        1.54        2.97      2.70 o 
  10  -6   6        1.19        0.66      2.17 o 
  -8  -5   6       22.35       20.56      1.75 o 
  -7  -5   6        0.14        2.92      2.74 o 
  -6  -5   6       12.96       13.43      2.54 o 
  -5  -5   6      206.61      215.66      8.67 o 
  -4  -5   6        3.38        7.95      4.01 o 
  -3  -5   6      125.18      136.12      5.74 o 
  -2  -5   6      101.06      100.31      4.44 o 
  -1  -5   6      512.56      562.53     22.83 o 
   0  -5   6        0.21       -5.71      6.54 o 
   1  -5   6      420.38      420.14     19.08 o 
   2  -5   6       91.16      101.40      7.48 o 
   3  -5   6      172.09      183.40      7.00 o 
   4  -5   6       22.34       21.46      3.40 o 
   5  -5   6      127.34      120.37      9.83 o 
   6  -5   6      156.71      147.27      8.14 o 
   7  -5   6       35.95       28.76      3.84 o 
   8  -5   6       11.79        8.58      2.94 o 
   9  -5   6        0.02        0.85      2.72 o 
  10  -5   6        9.81       11.09      2.10 o 
  -9  -4   6        0.93        5.98      2.66 o 
  -8  -4   6       11.97       17.54      2.62 o 
  -7  -4   6        0.25        2.98      3.37 o 
  -6  -4   6      294.47      286.54      4.38 o 
  -5  -4   6       76.70       90.39      5.77 o 
  -4  -4   6       34.36       31.02      4.22 o 
  -3  -4   6      296.16      260.71      4.27 o 
  -2  -4   6      224.48      237.80      8.17 o 
  -1  -4   6      277.36      313.32     13.47 o 
   0  -4   6      130.61      136.30      5.18 o 
   1  -4   6       67.49       61.58      7.81 o 
   2  -4   6        9.17       12.76      5.42 o 
   3  -4   6       35.50       30.06      4.41 o 
   4  -4   6       34.96       34.72      4.89 o 
   5  -4   6        0.42        6.50      4.26 o 
   6  -4   6       51.79       58.25      4.78 o 
   7  -4   6      134.99      120.18      6.11 o 
   8  -4   6       37.49       34.06      3.11 o 
   9  -4   6       27.98       28.99      2.98 o 
  10  -4   6        4.93        4.01      2.56 o 
  -9  -3   6        0.06       -0.53      2.78 o 
  -8  -3   6        1.87       -2.66      6.76 o 
  -7  -3   6       34.47       36.94      3.00 o 
  -6  -3   6      418.01      431.41     16.14 o 
  -5  -3   6      156.98      161.86      5.30 o 
  -4  -3   6      692.27      687.87     19.15 o 
  -3  -3   6        0.85        4.09      5.20 o 
  -2  -3   6      258.02      241.37      5.74 o 
  -1  -3   6     1718.67     1664.52      9.15 o 
   0  -3   6       71.87       84.38      5.93 o 
   1  -3   6       49.75       68.82      5.09 o 
   2  -3   6      359.65      321.28      6.41 o 
   3  -3   6       23.62       23.76      5.51 o 
   4  -3   6      669.57      628.78     18.78 o 
   5  -3   6      688.18      692.21     19.04 o 
   6  -3   6      218.49      201.44      5.55 o 
   7  -3   6       20.79       20.74      4.41 o 
   8  -3   6      200.60      184.97      4.35 o 
   9  -3   6       31.46       35.87      3.41 o 
  10  -3   6        9.08        9.08      3.14 o 
  -9  -2   6       11.26        9.65      2.63 o 
  -8  -2   6        0.81       -3.63      3.63 o 
  -7  -2   6       43.46       46.50      3.77 o 
  -6  -2   6      328.22      343.47     15.95 o 
  -5  -2   6        0.02        0.89      4.16 o 
  -4  -2   6       26.27       20.79      4.34 o 
  -3  -2   6       79.26       99.26      6.59 o 
  -2  -2   6       30.94       39.65      6.86 o 
  -1  -2   6       30.41       36.80     14.49 o 
   0  -2   6       10.56        8.45      5.79 o 
   1  -2   6      131.03      148.48      7.33 o 
   2  -2   6      654.46      727.02     39.21 o 
   3  -2   6      148.33      153.00      7.04 o 
   4  -2   6      511.05      451.68     16.04 o 
   5  -2   6      102.99       91.78      6.54 o 
   6  -2   6     1266.95     1296.73     48.48 o 
   7  -2   6       25.70       26.33      4.02 o 
   8  -2   6        0.10        1.39      3.60 o 
   9  -2   6      134.74      152.70     10.64 o 
  10  -2   6        6.62       15.63      3.15 o 
 -10  -1   6        3.74        3.02      2.51 o 
  -9  -1   6       17.11       19.63      6.67 o 
  -8  -1   6        0.38        3.50      2.85 o 
  -7  -1   6       50.80       49.86      4.63 o 
  -6  -1   6       80.70       81.02      4.19 o 
  -5  -1   6        4.40       -0.27      5.13 o 
  -4  -1   6        9.50       12.19      5.23 o 
  -3  -1   6        0.01        0.00      5.37 o 
  -2  -1   6      285.70      309.70      7.45 o 
  -1  -1   6      101.94      115.12      6.02 o 
   0  -1   6        9.35       -3.25      7.09 o 
   1  -1   6      628.93      580.05     17.05 o 
   2  -1   6      413.94      366.45      7.97 o 
   3  -1   6      848.73      819.58     45.31 o 
   4  -1   6      606.66      597.65      9.29 o 
   5  -1   6      337.66      330.34      8.43 o 
   6  -1   6       16.01       19.81      7.45 o 
   7  -1   6       52.32       54.04      4.83 o 
   8  -1   6       71.85       79.36      3.68 o 
   9  -1   6       33.12       32.54      3.05 o 
  10  -1   6       12.62       11.61      2.83 o 
 -10   0   6        5.85        1.94      2.73 o 
  -9   0   6       27.66       29.59      3.40 o 
  -8   0   6      280.31      276.52      4.05 o 
  -7   0   6      205.88      206.59      9.49 o 
  -6   0   6       50.81       52.68      6.67 o 
  -5   0   6       73.94       63.64      5.28 o 
  -4   0   6      164.85      150.17      5.52 o 
  -3   0   6       17.02       22.89      5.55 o 
  -2   0   6      427.32      376.72      7.57 o 
  -1   0   6        0.90        0.77      7.01 o 
   0   0   6      876.31      888.49     25.96 o 
   1   0   6      217.45      205.87      7.48 o 
   2   0   6      301.76      325.31      8.47 o 
   3   0   6      193.86      173.09      8.73 o 
   4   0   6        4.65        1.95      6.66 o 
   5   0   6       21.19       25.02     10.60 o 
   6   0   6        0.44        0.09     10.17 o 
   7   0   6      163.51      179.50      7.65 o 
   8   0   6      567.17      665.75      8.98 o 
   9   0   6        8.08        9.56      4.60 o 
  10   0   6        1.06       -0.82      3.01 o 
 -10   1   6        6.30        3.40      2.59 o 
  -9   1   6       44.67       51.01      2.94 o 
  -8   1   6       87.07       87.19      3.87 o 
  -7   1   6       16.57       16.31      5.18 o 
  -6   1   6      408.24      422.87      5.72 o 
  -5   1   6      175.82      172.06      4.03 o 
  -4   1   6        4.36       16.34      6.38 o 
  -3   1   6      565.25      533.12     13.56 o 
  -2   1   6      484.59      491.39      8.95 o 
  -1   1   6       51.21       67.43      7.02 o 
   0   1   6      343.31      372.96      7.68 o 
   1   1   6      615.33      644.76      8.43 o 
   2   1   6       10.93       24.14      7.42 o 
   3   1   6        8.71        7.05      8.31 o 
   4   1   6        3.08        4.57      9.28 o 
   5   1   6      517.06      542.15     11.52 o 
   6   1   6       14.02       15.44      5.76 o 
   7   1   6       60.26       54.86      5.57 o 
   8   1   6       53.67       63.70      5.15 o 
   9   1   6        1.24        3.80      3.62 o 
 -11   2   6       25.69       22.48      2.59 o 
 -10   2   6       40.67       37.14      2.74 o 
  -9   2   6       10.47       14.68      2.77 o 
  -8   2   6       10.65       18.00      3.95 o 
  -7   2   6        4.27        2.80      4.83 o 
  -6   2   6      718.03      728.64     10.02 o 
  -5   2   6      177.29      179.32      5.28 o 
  -4   2   6       28.27       18.38      5.29 o 
  -3   2   6       46.97       44.81      5.39 o 
  -2   2   6        1.32       19.81     11.12 o 
  -1   2   6      340.75      327.57      6.35 o 
   0   2   6       19.94       37.56      5.70 o 
   1   2   6       26.76       24.48      6.86 o 
   2   2   6      358.22      348.03      8.94 o 
   3   2   6      166.24      171.33      8.42 o 
   4   2   6      106.40      103.14      7.95 o 
   5   2   6       37.37       36.87      7.31 o 
   6   2   6      153.78      150.55      6.18 o 
   7   2   6       23.96       25.90      5.00 o 
   8   2   6        0.47       -2.52      3.73 o 
   9   2   6       16.68       21.39      4.65 o 
 -11   3   6       25.75       26.76      2.61 o 
 -10   3   6       98.42      100.53      2.97 o 
  -9   3   6       21.40       23.13      4.12 o 
  -8   3   6      225.31      225.68      3.62 o 
  -7   3   6       45.04       41.01      3.99 o 
  -6   3   6       21.99       16.21      4.08 o 
  -5   3   6       76.22       78.39      4.32 o 
  -4   3   6      181.80      167.24      5.38 o 
  -3   3   6      178.06      205.63     11.59 o 
  -2   3   6      940.27      915.95     26.73 o 
  -1   3   6      536.36      509.43     15.29 o 
   0   3   6       36.43       24.91      6.60 o 
   1   3   6      422.67      440.93      8.03 o 
   2   3   6       31.76       27.68      6.99 o 
   3   3   6      177.69      174.53      7.35 o 
   4   3   6       17.91       18.10      7.23 o 
   5   3   6        0.21        1.43      5.55 o 
   6   3   6        0.05        9.99      6.38 o 
   7   3   6       79.01       73.93      5.24 o 
   8   3   6       26.86       28.84      3.89 o 
 -11   4   6       53.74       35.72      3.93 o 
 -10   4   6       11.80       14.78      2.63 o 
  -9   4   6        1.47        0.29      3.91 o 
  -8   4   6      109.01      113.11      3.85 o 
  -7   4   6      156.07      172.93      4.17 o 
  -6   4   6       48.47       56.21      6.58 o 
  -5   4   6      165.75      182.12      5.36 o 
  -4   4   6     2995.18     3179.21     28.98 o 
  -3   4   6       21.54       29.07      6.29 o 
  -2   4   6      208.84      211.85     19.90 o 
  -1   4   6      604.07      571.44      9.23 o 
   0   4   6       51.02       59.22      5.29 o 
   1   4   6      246.88      240.54      5.88 o 
   2   4   6        0.75        3.17      5.34 o 
   3   4   6       39.71       44.91      6.32 o 
   4   4   6       38.95       48.95      5.32 o 
   5   4   6       81.43       81.87      5.52 o 
   6   4   6       97.83      105.81      5.45 o 
   7   4   6       48.77       48.78      5.00 o 
   8   4   6        3.91        1.51      3.76 o 
 -10   5   6       26.25       29.49      4.87 o 
  -9   5   6       32.35       34.29      2.80 o 
  -8   5   6       11.81        9.63      2.92 o 
  -7   5   6      374.94      396.41      4.38 o 
  -6   5   6        0.06        1.15      4.26 o 
  -5   5   6       89.43      118.95      5.11 o 
  -4   5   6      237.17      240.68      4.61 o 
  -3   5   6       98.21      100.63      5.34 o 
  -2   5   6     1269.05     1354.08     46.30 o 
  -1   5   6       12.52       11.29      4.33 o 
   0   5   6        2.27        1.01      4.30 o 
   1   5   6      208.22      191.89      5.62 o 
   2   5   6       66.18       64.33      5.24 o 
   3   5   6       17.00       14.43      5.35 o 
   4   5   6        0.00        0.70      3.63 o 
   5   5   6        0.07        1.23      4.90 o 
   6   5   6       43.18       44.49      4.89 o 
   7   5   6       26.92       29.86      4.61 o 
 -10   6   6       75.89       75.66      2.89 o 
  -9   6   6       11.60       11.15      2.75 o 
  -8   6   6        2.30       -0.22      5.56 o 
  -7   6   6      244.76      247.47      5.06 o 
  -6   6   6        6.82       -0.56      6.49 o 
  -5   6   6       20.56       18.88      3.97 o 
  -4   6   6        1.28       -0.35      4.07 o 
  -3   6   6       12.20        4.17      5.91 o 
  -2   6   6      157.74      147.06      5.31 o 
  -1   6   6      137.16      130.49      4.40 o 
   0   6   6      165.35      173.75      5.31 o 
   1   6   6      340.74      330.85     11.99 o 
   2   6   6        1.53        1.30      5.13 o 
   3   6   6      132.74      117.87      4.55 o 
   4   6   6        0.08        1.30      2.77 o 
   5   6   6        7.57        4.64      4.28 o 
   6   6   6        7.17       10.18      4.55 o 
 -10   7   6        1.38        3.28      2.47 o 
  -9   7   6        0.18        5.71      2.06 o 
  -8   7   6       30.37       36.58      3.40 o 
  -7   7   6       54.80       61.73      3.61 o 
  -6   7   6      194.36      190.42      3.44 o 
  -5   7   6        0.23       -1.10      3.70 o 
  -4   7   6      114.83      122.31      4.19 o 
  -3   7   6       38.42       41.32      4.00 o 
  -2   7   6      200.51      216.48      5.23 o 
  -1   7   6        9.20        3.74      4.78 o 
   0   7   6      122.22      115.75      4.89 o 
   1   7   6      244.40      248.23      5.30 o 
   2   7   6        1.72        4.09      3.62 o 
   3   7   6      312.88      317.41      9.05 o 
   4   7   6       19.17       25.21      2.59 o 
   5   7   6        2.07        3.13      2.95 o 
  -9   8   6       26.72       23.03      2.88 o 
  -8   8   6        2.05        1.68      2.68 o 
  -7   8   6       10.60       14.86      5.08 o 
  -6   8   6        3.14        3.94      3.49 o 
  -5   8   6      334.84      367.88      5.38 o 
  -4   8   6       36.49       43.77      3.08 o 
  -3   8   6       14.22       11.89      3.00 o 
  -2   8   6      107.83      110.84      3.32 o 
  -1   8   6      111.15      118.82      5.76 o 
   0   8   6       73.00       71.97      3.19 o 
   1   8   6       21.33       13.39      3.58 o 
   2   8   6       73.11       74.13      4.42 o 
   3   8   6        6.04        4.92      2.16 o 
   4   8   6        0.08       -2.01      2.01 o 
  -9   9   6        8.61        9.38      2.48 o 
  -8   9   6       56.41       56.06      2.69 o 
  -7   9   6      108.95      113.41      3.88 o 
  -6   9   6       68.25       82.18      3.16 o 
  -5   9   6        0.37       -1.46      2.74 o 
  -4   9   6       14.69        7.65      2.81 o 
  -3   9   6       30.16       30.41      3.49 o 
  -2   9   6       17.82       18.94      3.46 o 
  -1   9   6        4.46       -0.48      3.38 o 
   0   9   6       43.34       46.37      3.08 o 
   1   9   6        0.22        0.82      3.31 o 
   2   9   6        1.75        0.93      2.59 o 
   3   9   6       12.60       13.82      2.08 o 
  -8  10   6       49.95       44.88      4.83 o 
  -7  10   6       39.47       31.81      3.83 o 
  -6  10   6        6.08        7.97      2.57 o 
  -5  10   6       38.24       38.28      2.29 o 
  -4  10   6       70.47       76.21      3.14 o 
  -3  10   6        0.96        1.74      2.96 o 
  -2  10   6        5.37        9.75      5.47 o 
  -1  10   6        8.09        5.02      2.60 o 
   0  10   6       53.28       49.37      2.40 o 
   1  10   6        0.77        2.31      2.50 o 
  -6  11   6        9.72        5.88      2.46 o 
  -5  11   6       63.48       55.43      2.72 o 
  -4  11   6       42.33       36.33      5.95 o 
  -3  11   6       26.51       23.84      4.53 o 
  -2  11   6       21.36       22.39      7.96 o 
  -1  11   6       18.18       14.60      2.13 o 
   0 -11   7        8.36        6.88      2.11 o 
   1 -11   7        1.68        1.74      2.11 o 
   2 -11   7       17.34       16.86      2.61 o 
   3 -11   7        4.56        2.96      3.57 o 
   4 -11   7        0.15       -0.77      1.86 o 
   5 -11   7       21.59       15.77      1.85 o 
   6 -11   7       43.22       40.11      1.93 o 
  -2 -10   7       15.92       12.19      2.14 o 
  -1 -10   7        0.94        1.38      2.12 o 
   0 -10   7        6.70        8.71      2.08 o 
   1 -10   7       20.36       15.33      3.38 o 
   2 -10   7        0.01       -0.87      2.12 o 
   3 -10   7       33.18       35.41      2.20 o 
   4 -10   7       57.35       66.96      8.62 o 
   5 -10   7       29.30       28.77      2.16 o 
   6 -10   7        8.25       11.46      2.39 o 
   7 -10   7        0.27       -3.06      3.06 o 
   8 -10   7        0.81       -0.08      2.02 o 
  -4  -9   7        0.73        3.33      2.59 o 
  -3  -9   7        7.01        4.18      2.16 o 
  -2  -9   7       50.01       46.80      5.70 o 
  -1  -9   7       40.25       36.15      4.41 o 
   0  -9   7        0.11       -0.77      2.48 o 
   1  -9   7      119.10      114.28      5.98 o 
   2  -9   7       32.35       35.38      3.01 o 
   3  -9   7        0.00        1.22      2.47 o 
   4  -9   7        0.31       -1.23      2.47 o 
   5  -9   7        4.95        7.20      4.69 o 
   6  -9   7       31.63       33.51      2.02 o 
   7  -9   7       30.34       28.41      2.93 o 
   8  -9   7        4.07        4.53      2.08 o 
   9  -9   7       10.34        9.55      2.06 o 
  -5  -8   7        0.05        0.59      2.92 o 
  -4  -8   7       19.47       21.19      2.24 o 
  -3  -8   7        4.37        4.80      3.39 o 
  -2  -8   7       38.02       46.12      7.49 o 
  -1  -8   7       96.87      100.38      3.92 o 
   0  -8   7       67.74       63.43      4.00 o 
   1  -8   7       54.78       47.02      5.82 o 
   2  -8   7      182.98      207.02     25.00 o 
   3  -8   7       14.06       16.08      2.65 o 
   4  -8   7        1.18        5.58      2.63 o 
   5  -8   7       72.86       74.18      3.16 o 
   6  -8   7       38.21       36.40      2.61 o 
   7  -8   7       42.02       46.57      2.29 o 
   8  -8   7       53.54       49.99      2.83 o 
   9  -8   7        0.02       -1.48      2.04 o 
  -6  -7   7       13.54        9.50      2.60 o 
  -5  -7   7        8.92        7.90      2.20 o 
  -4  -7   7       36.45       36.35      3.56 o 
  -3  -7   7      141.24      131.15      8.32 o 
  -2  -7   7        5.93        3.31      3.77 o 
  -1  -7   7        0.05        4.92      7.60 o 
   0  -7   7      200.97      225.62      5.38 o 
   1  -7   7      173.49      159.78      6.71 o 
   2  -7   7      649.38      677.73      5.39 o 
   3  -7   7      173.16      186.79      8.93 o 
   4  -7   7      491.72      527.66     23.54 o 
   5  -7   7       52.61       53.07      4.91 o 
   6  -7   7        7.78        6.69      3.03 o 
   7  -7   7        4.15        7.47      2.89 o 
   8  -7   7       12.66       14.09      2.76 o 
   9  -7   7        7.38        7.52      2.27 o 
  10  -7   7        0.52        3.63      2.29 o 
  -7  -6   7        1.52       -1.82      1.82 o 
  -6  -6   7       11.56       12.50      2.20 o 
  -5  -6   7        1.25        0.21      2.19 o 
  -4  -6   7        9.22        7.29      4.28 o 
  -3  -6   7       94.61      108.18      3.17 o 
  -2  -6   7      190.54      178.92      9.73 o 
  -1  -6   7       66.75       67.99      8.12 o 
   0  -6   7      141.69      173.85      6.74 o 
   1  -6   7       63.64       61.15      4.36 o 
   2  -6   7      874.87      896.19     35.16 o 
   3  -6   7       19.61       18.77      3.64 o 
   4  -6   7       68.93       62.30      4.34 o 
   5  -6   7       40.98       46.34      3.35 o 
   6  -6   7       56.99       63.46      5.15 o 
   7  -6   7        9.88       13.44      3.00 o 
   8  -6   7        0.16       -1.73      2.78 o 
   9  -6   7       12.58       11.85      2.31 o 
  10  -6   7       15.06       17.44      2.25 o 
  -8  -5   7        1.76        2.23      1.59 o 
  -7  -5   7       91.13       93.30      2.42 o 
  -6  -5   7      100.66      108.04      5.38 o 
  -5  -5   7        0.57        6.63      2.58 o 
  -4  -5   7      245.62      265.60     14.51 o 
  -3  -5   7      155.51      170.46     10.90 o 
  -2  -5   7        8.48        7.42      2.99 o 
  -1  -5   7       32.79       36.19      4.35 o 
   0  -5   7      135.52      137.19      5.58 o 
   1  -5   7       65.38       89.40      7.58 o 
   2  -5   7       37.47       31.05      5.18 o 
   3  -5   7      322.57      320.17      5.06 o 
   4  -5   7       97.60       97.15      8.17 o 
   5  -5   7       93.84       94.46      6.89 o 
   6  -5   7       39.43       36.16      3.68 o 
   7  -5   7        0.10        1.21      3.47 o 
   8  -5   7       53.69       54.31      3.32 o 
   9  -5   7        1.51        2.38      3.00 o 
  10  -5   7       10.30        9.38      2.66 o 
  -8  -4   7        4.69        4.17      2.07 o 
  -7  -4   7      120.40      119.31      3.68 o 
  -6  -4   7        7.67       -3.60      3.60 o 
  -5  -4   7      255.71      257.91      5.10 o 
  -4  -4   7       13.61       23.72      5.02 o 
  -3  -4   7       49.77       18.31     10.21 o 
  -2  -4   7      107.70      110.45      5.16 o 
  -1  -4   7      275.62      275.99     12.61 o 
   0  -4   7        1.27       -3.48      4.61 o 
   1  -4   7      193.31      193.69     12.68 o 
   2  -4   7      138.10      134.51      8.28 o 
   3  -4   7      197.30      215.63     10.73 o 
   4  -4   7       55.09       57.34      5.36 o 
   5  -4   7      639.95      636.82     12.56 o 
   6  -4   7      189.48      180.64      8.57 o 
   7  -4   7      213.47      204.14      8.16 o 
   8  -4   7      122.94      110.36      4.68 o 
   9  -4   7       23.27       24.32      2.99 o 
  10  -4   7        0.00        0.62      2.48 o 
  -9  -3   7        8.10        7.69      2.56 o 
  -8  -3   7        7.35        3.55      2.98 o 
  -7  -3   7       14.11        9.02      3.53 o 
  -6  -3   7      139.33      145.66     11.60 o 
  -5  -3   7      128.58      118.23      3.73 o 
  -4  -3   7      118.72      114.85      3.82 o 
  -3  -3   7       25.99       29.98      5.28 o 
  -2  -3   7       22.05       16.88      5.30 o 
  -1  -3   7       34.25       30.39     15.19 o 
   0  -3   7      357.17      331.59      7.20 o 
   1  -3   7       59.24       60.06      5.60 o 
   2  -3   7      123.72      132.87      5.63 o 
   3  -3   7      173.52      171.83      6.80 o 
   4  -3   7      307.35      286.25      6.01 o 
   5  -3   7        8.86        7.47      5.61 o 
   6  -3   7        4.65        5.96      5.45 o 
   7  -3   7      567.16      552.05      6.67 o 
   8  -3   7        0.74        1.11      4.14 o 
   9  -3   7       17.13       10.46      3.32 o 
  10  -3   7        2.07        1.07      4.22 o 
  -9  -2   7        8.56        9.90      2.83 o 
  -8  -2   7        0.71        0.14      3.34 o 
  -7  -2   7       19.11       18.63      3.63 o 
  -6  -2   7       64.85       63.16      3.94 o 
  -5  -2   7       47.03       51.45      4.18 o 
  -4  -2   7      162.11      162.45      4.54 o 
  -3  -2   7       11.77       14.73      6.36 o 
  -2  -2   7      110.88       92.63      5.47 o 
  -1  -2   7       20.25       10.82      6.68 o 
   0  -2   7      692.72      737.47     10.62 o 
   1  -2   7      108.41      114.83      9.12 o 
   2  -2   7        5.61        0.25      5.50 o 
   3  -2   7      272.82      253.51     13.67 o 
   4  -2   7       62.92       64.94      5.99 o 
   5  -2   7        2.16       -0.16      6.21 o 
   6  -2   7      266.15      250.35      6.57 o 
   7  -2   7       11.39       11.28      4.94 o 
   9  -2   7       83.24       86.78      5.87 o 
  10  -2   7        9.37        8.70      4.16 o 
 -10  -1   7        0.11       -0.81      3.00 o 
  -9  -1   7       41.39       36.71      2.75 o 
  -8  -1   7       60.14       57.70      6.49 o 
  -7  -1   7       16.91       18.19      3.85 o 
  -6  -1   7      295.97      301.26      9.31 o 
  -5  -1   7       52.47       43.18      5.11 o 
  -4  -1   7       96.68       81.01      4.48 o 
  -3  -1   7      506.02      530.11     11.66 o 
  -2  -1   7      330.47      304.05      6.03 o 
  -1  -1   7      504.80      495.17     15.33 o 
   0  -1   7      624.72      644.60     10.68 o 
   1  -1   7      522.09      494.74     11.17 o 
   2  -1   7       49.40       49.57      6.81 o 
   3  -1   7       39.17       56.45      6.69 o 
   4  -1   7        4.08        3.77      6.43 o 
   5  -1   7       78.53       79.54      6.49 o 
   8  -1   7      188.68      213.21      6.30 o 
   9  -1   7        5.68        6.99      3.64 o 
  10  -1   7        2.32        3.74      3.60 o 
 -10   0   7        0.93        4.36      4.85 o 
  -9   0   7       12.04       12.20      2.73 o 
  -8   0   7       21.18       28.59      4.40 o 
  -7   0   7        1.83        1.61      4.12 o 
  -6   0   7       24.90       28.21      4.99 o 
  -5   0   7       31.14       30.87      4.25 o 
  -4   0   7       19.33       20.19      5.25 o 
  -3   0   7       30.54       23.95      4.56 o 
  -2   0   7     3041.34     3515.37     33.58 o 
  -1   0   7      140.64      155.29      9.68 o 
   0   0   7      145.02      156.58      5.93 o 
   1   0   7       68.11       69.54      6.95 o 
   2   0   7        0.85       -5.08      6.66 o 
   3   0   7       32.11       36.14      8.06 o 
   4   0   7       92.06       91.62      6.92 o 
   6   0   7      211.08      217.01     10.98 o 
   7   0   7       48.61       38.07      4.28 o 
   8   0   7        2.82        4.39      3.65 o 
   9   0   7        3.40        2.88      3.08 o 
 -10   1   7        9.60       10.60      1.83 o 
  -9   1   7       46.84       47.77      3.47 o 
  -8   1   7        0.02       -2.44      2.86 o 
  -7   1   7        1.16       -4.64      4.64 o 
  -6   1   7       12.63       22.73      4.96 o 
  -5   1   7        1.09        1.38      5.05 o 
  -4   1   7       77.68       89.96      5.26 o 
  -3   1   7        2.27        1.92      9.92 o 
  -2   1   7      235.07      242.59      6.96 o 
  -1   1   7      172.63      156.18      8.46 o 
   0   1   7      754.73      750.10      7.71 o 
   1   1   7     1267.31     1316.19     20.62 o 
   2   1   7      666.25      681.63      8.83 o 
   3   1   7      131.75      134.29      6.98 o 
   4   1   7      259.12      250.10      7.20 o 
   5   1   7      180.09      181.22      9.59 o 
   6   1   7      159.00      146.38      7.56 o 
   7   1   7        4.89        6.23      4.80 o 
   8   1   7       39.06       48.88      5.03 o 
   9   1   7        0.26       -0.34      3.66 o 
 -10   2   7        9.39        4.92      3.23 o 
  -9   2   7        6.84       13.20      7.36 o 
  -8   2   7      387.35      387.84      4.36 o 
  -7   2   7      296.96      300.50      6.36 o 
  -6   2   7      221.29      222.36      6.14 o 
  -5   2   7        4.57       12.47      4.15 o 
  -4   2   7       49.34       55.50      5.29 o 
  -3   2   7        2.10       -4.57      5.23 o 
  -2   2   7       49.27       53.67      5.39 o 
  -1   2   7      165.95      151.15      5.71 o 
   0   2   7      197.73      139.86      9.81 o 
   1   2   7      772.10      761.57     32.23 o 
   2   2   7       12.18        6.77      6.42 o 
   3   2   7       23.23       23.49      6.43 o 
   4   2   7       72.12       80.25      7.40 o 
   5   2   7      466.83      444.26      9.11 o 
   6   2   7        9.69       11.74      6.37 o 
   7   2   7       20.71       18.67      4.85 o 
   8   2   7        0.99        2.02      4.51 o 
   9   2   7        0.22        1.21      4.44 o 
 -10   3   7       23.25       19.53      3.75 o 
  -9   3   7       10.49       11.59      2.76 o 
  -8   3   7      355.55      362.73      3.82 o 
  -7   3   7       84.58       84.90      3.89 o 
  -6   3   7      146.04      161.03      5.20 o 
  -5   3   7       18.29       27.42      5.05 o 
  -4   3   7       83.60       89.03      5.30 o 
  -3   3   7      435.43      479.27      7.49 o 
  -2   3   7      105.68      109.78     15.28 o 
  -1   3   7      593.30      587.06      7.32 o 
   0   3   7      342.56      350.62     11.90 o 
   1   3   7       15.25       15.82      5.82 o 
   2   3   7       61.68       59.70      5.85 o 
   3   3   7      151.68      162.06      6.82 o 
   4   3   7        6.26        5.38      6.96 o 
   5   3   7      132.64      131.16      5.91 o 
   6   3   7       48.82       49.85      5.21 o 
   7   3   7        0.25       -0.87      3.69 o 
   8   3   7        6.41        7.24      3.71 o 
 -10   4   7       19.20       19.74      2.15 o 
  -9   4   7      182.33      199.52      7.54 o 
  -8   4   7       81.16       86.17      2.75 o 
  -7   4   7       41.61       54.17      3.16 o 
  -6   4   7       15.24       12.03      3.45 o 
  -5   4   7        8.83        3.16      4.93 o 
  -4   4   7       21.50       25.43      4.13 o 
  -3   4   7        3.50        6.04      5.11 o 
  -2   4   7        0.28       -1.36      5.17 o 
  -1   4   7       16.63       18.26      4.27 o 
   0   4   7      478.51      484.89      6.22 o 
   1   4   7       12.41       13.30      5.20 o 
   2   4   7      495.76      485.11      7.48 o 
   3   4   7      198.70      221.36      6.78 o 
   4   4   7      151.00      142.40      7.06 o 
   5   4   7        0.14        0.96      5.00 o 
   6   4   7        0.00       -0.64      4.63 o 
   7   4   7       12.22       13.25      4.56 o 
 -10   5   7        0.48       -2.06      2.06 o 
  -9   5   7       35.95       32.63      3.39 o 
  -8   5   7       52.63       47.79      4.53 o 
  -7   5   7      154.80      148.32      3.94 o 
  -6   5   7       14.03        6.56      6.50 o 
  -5   5   7        6.40       14.80      4.85 o 
  -4   5   7      472.15      477.77      9.66 o 
  -3   5   7       23.66       29.30      5.04 o 
  -2   5   7        0.20       -1.07      4.15 o 
  -1   5   7      142.42      126.17      5.33 o 
   0   5   7       17.83       15.38      5.08 o 
   1   5   7       22.81       23.58      5.05 o 
   2   5   7        1.15        0.34      4.83 o 
   3   5   7       43.28       47.18      4.96 o 
   4   5   7       13.90       16.11      3.33 o 
   5   5   7       74.70       84.91      5.14 o 
   6   5   7       47.26       49.98      4.87 o 
   7   5   7        0.14        3.83      3.78 o 
 -10   6   7       12.83       11.76      2.11 o 
  -9   6   7        0.14       -1.28      5.08 o 
  -8   6   7       20.94       25.55      5.08 o 
  -7   6   7      287.62      291.87      8.50 o 
  -6   6   7        1.70       -1.64      3.64 o 
  -5   6   7       40.91       41.56      8.90 o 
  -4   6   7        1.23       -1.38      4.81 o 
  -3   6   7      929.91     1005.58     10.09 o 
  -2   6   7      518.05      509.44     11.65 o 
  -1   6   7      216.31      218.72      5.39 o 
   0   6   7       49.66       40.35      4.12 o 
   1   6   7       18.38       21.66      4.70 o 
   2   6   7      177.97      171.09      4.32 o 
   3   6   7        3.54        3.29      4.34 o 
   4   6   7        0.09        1.91      2.89 o 
   5   6   7        7.77        2.09      4.60 o 
   6   6   7        4.25        5.01      4.36 o 
 -10   7   7       11.92        9.31      2.51 o 
  -9   7   7       11.92       14.84      3.66 o 
  -8   7   7        0.00       -1.55      5.92 o 
  -7   7   7        1.20        7.60      3.37 o 
  -6   7   7        0.20       -2.48      2.48 o 
  -5   7   7      163.76      171.89      3.40 o 
  -4   7   7      152.67      148.20      3.42 o 
  -3   7   7      380.58      412.96      5.37 o 
  -2   7   7       46.23       39.94      3.83 o 
  -1   7   7       12.83       15.43      6.05 o 
   0   7   7        1.40        6.24      3.43 o 
   1   7   7       24.70       26.77      3.73 o 
   2   7   7       36.94       37.08      6.50 o 
   3   7   7      153.58      159.27      6.72 o 
   4   7   7        0.42       -1.05      1.96 o 
   5   7   7        1.95        1.50      3.47 o 
  -9   8   7       21.72       22.83      2.10 o 
  -8   8   7        2.53        3.25      2.06 o 
  -7   8   7       46.81       46.92      2.81 o 
  -6   8   7      151.10      175.05      3.75 o 
  -5   8   7      104.26      108.26      3.13 o 
  -4   8   7      434.64      452.60      9.39 o 
  -3   8   7        1.06        1.73      3.53 o 
  -2   8   7      100.94      109.02      3.85 o 
  -1   8   7       68.73       73.38      3.10 o 
   0   8   7        4.97        4.06      5.97 o 
   1   8   7       33.82       31.40      3.49 o 
   2   8   7       18.66       20.04      3.71 o 
   3   8   7        3.37        2.52      2.81 o 
   4   8   7       15.64       16.18      2.02 o 
  -8   9   7        0.00        1.10      3.59 o 
  -7   9   7        7.28        8.65      2.08 o 
  -6   9   7        3.40        6.07      2.81 o 
  -5   9   7       57.70       69.64      6.68 o 
  -4   9   7       51.60       59.13      3.49 o 
  -3   9   7       47.79       47.66      2.90 o 
  -2   9   7        8.91        4.41      3.37 o 
  -1   9   7       18.48       20.98      4.00 o 
   0   9   7        0.69        3.52      3.07 o 
   1   9   7       67.25       72.99      2.93 o 
   2   9   7       19.28       16.75      2.55 o 
  -7  10   7        0.51        2.38      1.99 o 
  -6  10   7       11.50        6.59      2.13 o 
  -5  10   7      143.64      129.62      3.00 o 
  -4  10   7        1.79        0.53      2.55 o 
  -3  10   7        7.83        4.33      2.13 o 
  -2  10   7       76.50       72.17      7.57 o 
  -1  10   7       31.19       34.24      5.54 o 
   0  10   7        2.10        1.91      2.70 o 
   0 -11   8        9.08        9.73      2.13 o 
   1 -11   8       22.04       15.29      1.95 o 
   2 -11   8        0.04        2.28      2.03 o 
   3 -11   8        7.40        7.81      1.80 o 
   4 -11   8        8.39       11.84      2.18 o 
   5 -11   8        8.02        9.39      1.85 o 
  -2 -10   8       14.96       11.97      2.59 o 
  -1 -10   8       40.42       32.26      2.84 o 
   0 -10   8        1.16        1.45      1.83 o 
   1 -10   8        0.48       -1.20      5.69 o 
   2 -10   8        2.22        3.31      2.59 o 
   3 -10   8       58.32       60.38      3.88 o 
   4 -10   8       23.95       32.24      2.43 o 
   5 -10   8        8.25       12.81      2.27 o 
   6 -10   8        2.45        6.65      2.22 o 
   7 -10   8      101.75       98.70     10.26 o 
  -3  -9   8        0.44       -2.08      2.58 o 
  -2  -9   8       65.80       64.31      6.19 o 
  -1  -9   8       45.30       36.77      4.45 o 
   0  -9   8      145.03      143.71      3.19 o 
   1  -9   8       45.74       44.97      3.53 o 
   2  -9   8        2.45        3.35      3.47 o 
   3  -9   8        0.81        1.32      2.82 o 
   4  -9   8       79.82       95.94      5.46 o 
   5  -9   8       83.50       94.18      5.21 o 
   6  -9   8       86.94       99.33      4.90 o 
   7  -9   8       17.22       17.10      2.32 o 
   8  -9   8        2.87        5.84      2.18 o 
  -5  -8   8       14.59       13.50      1.84 o 
  -4  -8   8        0.03       -1.81      1.81 o 
  -3  -8   8       12.61       10.23      3.35 o 
  -2  -8   8        0.02       -1.83      2.78 o 
  -1  -8   8       77.78       71.38      2.74 o 
   0  -8   8      112.87      113.94      3.51 o 
   1  -8   8      358.69      340.74     11.48 o 
   2  -8   8       35.08       36.00      3.37 o 
   3  -8   8        0.70       -1.01      3.68 o 
   4  -8   8      214.44      237.37     19.73 o 
   5  -8   8       21.99       24.70      2.54 o 
   6  -8   8       11.55        9.11      2.95 o 
   7  -8   8       16.83       18.86      2.44 o 
   8  -8   8       43.41       42.30      3.08 o 
   9  -8   8        1.43        0.44      2.04 o 
  -6  -7   8        1.51        1.42      2.51 o 
  -5  -7   8        0.00        1.83      7.97 o 
  -4  -7   8       25.25       29.52      3.45 o 
  -3  -7   8       22.56       17.30      2.56 o 
  -2  -7   8      359.74      376.51     27.08 o 
  -1  -7   8        1.69        1.72      3.76 o 
   0  -7   8       39.02       34.59      4.78 o 
   1  -7   8        3.95       -0.31      4.11 o 
   2  -7   8        2.52        8.72      4.78 o 
   3  -7   8       76.52       78.74      4.91 o 
   4  -7   8       48.70       56.10      4.07 o 
   5  -7   8      170.25      182.29     13.96 o 
   6  -7   8        0.22       -0.87      3.05 o 
   7  -7   8      108.69      100.74      4.17 o 
   8  -7   8       16.06       13.78      2.52 o 
   9  -7   8       18.17       15.59      2.24 o 
  -7  -6   8       29.27       32.92      5.02 o 
  -6  -6   8        1.94        2.73      3.63 o 
  -5  -6   8       24.47       33.85      2.82 o 
  -4  -6   8       12.89       11.50      2.92 o 
  -3  -6   8      140.47      148.47     11.17 o 
  -2  -6   8       36.30       36.53      5.14 o 
  -1  -6   8       50.97       48.25      8.63 o 
   0  -6   8       38.71       40.46      9.46 o 
   1  -6   8       68.40       74.23      5.26 o 
   2  -6   8        0.02       -1.22      5.10 o 
   3  -6   8      708.05      722.54      6.56 o 
   4  -6   8        1.18        0.94      3.43 o 
   5  -6   8      125.77      153.46     15.14 o 
   6  -6   8        0.42       -1.13      3.14 o 
   7  -6   8       24.12       30.37      2.98 o 
   8  -6   8       19.82       22.27      2.88 o 
   9  -6   8       20.92       20.53      2.49 o 
  -7  -5   8        0.18        1.83      2.09 o 
  -6  -5   8        0.74        5.99      3.40 o 
  -5  -5   8       49.09       46.43      2.61 o 
  -4  -5   8       23.52       30.26      3.75 o 
  -3  -5   8        5.64        3.85      4.05 o 
  -2  -5   8       89.26       83.05      8.89 o 
  -1  -5   8        2.65        3.34      3.27 o 
   0  -5   8       35.33       33.00      3.38 o 
   1  -5   8      100.54       80.94      4.46 o 
   2  -5   8      105.01      105.58     10.42 o 
   3  -5   8      724.87      708.26     23.18 o 
   4  -5   8        5.74        1.47      5.16 o 
   5  -5   8       27.08       26.09      4.92 o 
   6  -5   8        7.51        9.06      3.74 o 
   7  -5   8        7.33        0.59      3.50 o 
   8  -5   8       40.79       41.00      4.23 o 
   9  -5   8        5.42        7.08      2.82 o 
  10  -5   8        3.12        2.73      2.95 o 
  -8  -4   8       12.96       11.58      5.90 o 
  -7  -4   8        0.11        6.54      3.26 o 
  -6  -4   8        2.39       -0.29      2.47 o 
  -5  -4   8        1.36       -1.49      3.70 o 
  -4  -4   8      389.83      417.31      9.55 o 
  -3  -4   8      104.01       96.50      5.23 o 
  -2  -4   8       38.99       30.03      4.29 o 
  -1  -4   8       10.89       12.79      5.96 o 
   0  -4   8       27.41       24.01      3.86 o 
   1  -4   8        3.84       -0.29      3.77 o 
   2  -4   8      232.82      235.13      4.86 o 
   3  -4   8        0.74        0.41      5.25 o 
   4  -4   8       48.30       46.86      5.17 o 
   5  -4   8      307.54      312.41      9.30 o 
   6  -4   8      123.57      117.53      4.96 o 
   7  -4   8       25.95       19.34      4.47 o 
   8  -4   8        1.81        0.29      4.06 o 
   9  -4   8        1.66       -0.50      3.07 o 
  10  -4   8        0.13       -0.53      3.22 o 
  -8  -3   8       10.34       15.37      2.59 o 
  -7  -3   8       85.49       76.58      2.61 o 
  -6  -3   8        6.23       11.22      2.97 o 
  -5  -3   8       30.55       37.52      4.75 o 
  -4  -3   8       34.93       41.42      4.16 o 
  -3  -3   8       38.98       37.90      4.23 o 
  -2  -3   8        1.63        5.89      4.28 o 
  -1  -3   8      347.43      351.88      6.00 o 
   0  -3   8      420.84      403.49      5.33 o 
   1  -3   8      385.86      432.44      5.44 o 
   2  -3   8      242.07      239.30     10.44 o 
   3  -3   8       36.73       43.97      4.40 o 
   4  -3   8      516.21      515.14     14.61 o 
   5  -3   8       25.29       21.73      5.55 o 
   6  -3   8      225.89      203.88      5.79 o 
   7  -3   8        5.21        7.07      4.43 o 
   8  -3   8       16.35       19.35      4.27 o 
  -9  -2   8       15.70       13.76      2.12 o 
  -8  -2   8        7.27       10.25      2.70 o 
  -7  -2   8       36.07       31.90      2.93 o 
  -6  -2   8      245.28      239.37      4.74 o 
  -5  -2   8      585.99      604.11      6.82 o 
  -4  -2   8      451.63      437.45     13.26 o 
  -3  -2   8      223.86      220.45      5.58 o 
  -2  -2   8      174.59      166.13      5.38 o 
  -1  -2   8      189.80      206.31      5.65 o 
   0  -2   8       59.30      113.26     44.74 o 
   1  -2   8       72.97       56.98      6.71 o 
   2  -2   8      152.44      149.44      6.79 o 
   3  -2   8       43.73       46.88      4.49 o 
   4  -2   8        8.19       13.49      5.14 o 
   5  -2   8       94.36       95.26      6.40 o 
   6  -2   8       22.10       20.23      5.38 o 
   7  -2   8       33.82       35.88      5.19 o 
  -9  -1   8        1.87        4.28      2.59 o 
  -8  -1   8       57.76       72.35      3.52 o 
  -7  -1   8      116.92      104.58     10.69 o 
  -6  -1   8       38.03       43.12      3.37 o 
  -5  -1   8        5.06        2.15      7.94 o 
  -4  -1   8      205.00      207.60     10.51 o 
  -3  -1   8        0.46        1.86      4.30 o 
  -2  -1   8     1142.58     1284.06     25.41 o 
  -1  -1   8       27.97       16.95      5.34 o 
   0  -1   8      195.92      230.78      8.32 o 
   1  -1   8       48.47       43.38      7.86 o 
   2  -1   8      728.78      721.75     12.13 o 
   3  -1   8      186.46      207.91      6.56 o 
   4  -1   8        0.18       -0.72      5.59 o 
   5  -1   8      181.63      161.19      6.66 o 
 -10   0   8       12.83       10.58      2.12 o 
  -9   0   8        1.33        1.19      2.10 o 
  -8   0   8        6.51        8.06      2.75 o 
  -7   0   8      101.94      104.17      3.85 o 
  -6   0   8       57.89       70.59      4.00 o 
  -5   0   8      128.72      140.77     14.55 o 
  -4   0   8        1.30        4.77      7.38 o 
  -3   0   8       75.96       84.77      4.48 o 
  -2   0   8      166.44      167.37      8.30 o 
  -1   0   8      249.82      297.26     20.55 o 
   0   0   8       11.93       21.30      5.26 o 
   1   0   8      101.95      104.63      6.73 o 
   2   0   8      181.22      170.02      6.79 o 
   3   0   8      196.98      192.63      6.38 o 
   4   0   8       12.06       18.11      6.38 o 
 -10   1   8        8.55        9.36      3.14 o 
  -9   1   8        6.11        2.89      3.10 o 
  -8   1   8       57.53       47.24      5.91 o 
  -7   1   8        0.01       -1.81      2.98 o 
  -6   1   8       94.67       97.00      4.15 o 
  -5   1   8      118.37      120.29      4.30 o 
  -4   1   8        0.32       -0.15      5.11 o 
  -3   1   8        3.04        0.50      4.27 o 
  -2   1   8      236.16      252.57      5.65 o 
  -1   1   8       39.78       31.26     10.57 o 
   0   1   8       20.15       19.62      6.43 o 
   1   1   8      403.84      399.96      7.24 o 
   2   1   8      203.59      188.43      5.86 o 
   3   1   8       30.87       29.65      5.73 o 
   4   1   8        0.74        2.24      5.30 o 
   5   1   8      332.69      317.25     11.03 o 
   6   1   8       36.59       41.36      6.55 o 
   7   1   8        1.48        2.75      5.21 o 
   8   1   8        0.03        1.47      5.00 o 
   9   1   8       15.66       14.70      3.64 o 
 -10   2   8        3.47        1.53      1.77 o 
  -9   2   8       10.90        4.38      2.68 o 
  -8   2   8        0.47        3.56      3.44 o 
  -7   2   8       54.35       61.42      6.85 o 
  -6   2   8       82.61       90.90      4.93 o 
  -5   2   8        6.15        5.50      4.96 o 
  -4   2   8        4.88        6.68      5.10 o 
  -3   2   8       37.03       43.13      5.25 o 
  -2   2   8        2.03       13.65      6.28 o 
  -1   2   8      523.66      537.10      7.20 o 
   0   2   8       97.64       93.11      5.33 o 
   1   2   8      325.13      314.77      8.04 o 
   2   2   8       50.68       53.74      5.33 o 
   3   2   8      192.22      190.27      6.90 o 
   4   2   8       30.20       25.95      7.54 o 
   5   2   8       43.60       46.26      6.63 o 
   6   2   8      124.16      139.91      5.83 o 
   7   2   8        0.05        1.06      4.48 o 
   8   2   8        0.71        2.38      5.06 o 
 -10   3   8        4.00        6.21      2.49 o 
  -9   3   8        9.09        8.52      3.29 o 
  -8   3   8        6.41        6.72      6.94 o 
  -7   3   8        2.74        6.48      3.30 o 
  -6   3   8      181.92      194.41      5.00 o 
  -5   3   8      261.40      269.27      7.56 o 
  -4   3   8        4.34        2.38      4.09 o 
  -3   3   8       10.30        9.61      4.24 o 
  -2   3   8     1018.92     1116.89     21.59 o 
  -1   3   8        0.12       -0.99      4.19 o 
   0   3   8      298.12      293.28      5.83 o 
   1   3   8        0.41       -0.32      5.17 o 
   2   3   8        0.00        1.79      5.51 o 
   3   3   8      145.19      131.56      6.54 o 
   4   3   8       72.20       67.96      7.24 o 
   5   3   8       49.10       52.27      5.32 o 
   6   3   8       24.24       20.74      3.85 o 
   7   3   8        1.95        2.52      4.40 o 
   8   3   8        0.17        0.91      4.35 o 
 -10   4   8       33.58       32.87      2.78 o 
  -9   4   8        4.62        0.61      2.93 o 
  -8   4   8      145.78      164.62      6.94 o 
  -7   4   8      479.59      488.46     14.91 o 
  -6   4   8       42.05       49.19      4.63 o 
  -5   4   8       11.30       18.75      4.78 o 
  -4   4   8       28.77       35.26      4.99 o 
  -3   4   8      449.40      480.65     10.57 o 
  -2   4   8       23.80       23.03      5.04 o 
  -1   4   8       28.12       27.83      5.66 o 
   0   4   8     1451.38     1545.07     10.06 o 
   1   4   8       65.51       58.00      5.16 o 
   2   4   8      219.36      233.76      5.59 o 
   3   4   8        2.87        1.34      5.70 o 
   4   4   8       12.85       17.11      4.34 o 
   5   4   8        1.35        0.10      4.67 o 
   6   4   8        0.15       -0.58      3.58 o 
   7   4   8        6.66        8.80      3.62 o 
 -10   5   8        4.00        5.76      2.03 o 
  -9   5   8       19.90       15.99      1.90 o 
  -8   5   8        0.05        4.92      4.33 o 
  -7   5   8      356.57      358.44      3.74 o 
  -6   5   8       11.13       14.52      2.96 o 
  -5   5   8      134.05      141.28      5.68 o 
  -4   5   8       89.52       94.69      6.87 o 
  -3   5   8     1201.57     1233.39     24.19 o 
  -2   5   8      173.64      168.83      4.43 o 
  -1   5   8      180.97      195.51      4.49 o 
   0   5   8       41.41       41.87      4.99 o 
   1   5   8       88.89       94.81      5.00 o 
   2   5   8       26.00       32.06      4.63 o 
   3   5   8       52.44       44.50      4.14 o 
   4   5   8        6.76        6.81      3.81 o 
   5   5   8       31.23       25.70      4.64 o 
   6   5   8        4.07        0.49      3.69 o 
  -9   6   8       31.18       28.05      2.19 o 
  -8   6   8        9.97        9.16      2.33 o 
  -7   6   8        4.90        5.22      3.39 o 
  -6   6   8      114.44      118.85      3.23 o 
  -5   6   8       61.27       54.36      4.52 o 
  -4   6   8       69.59       90.88      7.36 o 
  -3   6   8       53.88       66.56      4.79 o 
  -2   6   8        4.51        6.32      4.45 o 
  -1   6   8        0.70        4.67      3.26 o 
   0   6   8      141.09      149.18      4.91 o 
   1   6   8      234.81      225.55      4.36 o 
   2   6   8      196.44      192.13      4.27 o 
   3   6   8      139.21      135.96      4.08 o 
   4   6   8       66.84       73.80      3.54 o 
   5   6   8        3.31        3.11      4.42 o 
  -9   7   8        0.07       -0.72      2.47 o 
  -8   7   8        0.51        0.49      1.79 o 
  -7   7   8       81.18       74.37      2.57 o 
  -6   7   8       60.19       60.19      3.54 o 
  -5   7   8      173.10      173.02      4.34 o 
  -4   7   8        0.98        2.39      2.96 o 
  -3   7   8        8.63        5.05      4.99 o 
  -2   7   8       78.29       85.44      3.21 o 
  -1   7   8       74.76       71.46      4.69 o 
   0   7   8       45.00       42.95      3.69 o 
   1   7   8       84.71       88.79      3.79 o 
   2   7   8       16.87       15.31      3.80 o 
   3   7   8       12.27       12.17      2.67 o 
   4   7   8        0.25        0.46      2.32 o 
  -8   8   8        5.79        2.31      2.04 o 
  -7   8   8       63.33       69.04      2.32 o 
  -6   8   8       35.19       37.51      2.85 o 
  -5   8   8       61.81       57.97      2.74 o 
  -4   8   8       11.57       12.89      2.77 o 
  -3   8   8       27.60       32.57      2.85 o 
  -2   8   8       26.39       31.18      3.50 o 
  -1   8   8       10.13        7.89      3.51 o 
   0   8   8        6.12       10.00      2.80 o 
   1   8   8       71.72       83.43      9.04 o 
   2   8   8       21.92       19.64      2.56 o 
   3   8   8        4.44        2.99      2.75 o 
  -7   9   8       17.33       14.83      2.12 o 
  -6   9   8       55.87       48.12      9.00 o 
  -5   9   8       14.89       16.01      2.64 o 
  -4   9   8        4.10        3.30      2.97 o 
  -3   9   8       25.80       32.61      3.32 o 
  -2   9   8        2.95        1.25      2.97 o 
  -1   9   8       30.05       32.58      8.62 o 
   0   9   8        0.69       -0.58      2.58 o 
   1   9   8        0.17        0.13      2.53 o 
   2   9   8        5.38        3.35      2.78 o 
  -6  10   8        1.08       -0.05      2.48 o 
  -5  10   8      129.49      126.51     19.01 o 
  -4  10   8       14.80       13.44      3.96 o 
  -3  10   8        0.00       -0.04      4.44 o 
  -2  10   8       22.84       24.27      6.66 o 
  -1  10   8       65.38       60.85      5.34 o 
   2 -11   9        6.44        3.85      2.02 o 
   3 -11   9        0.12        0.55      2.47 o 
   4 -11   9        6.79        5.77      5.16 o 
  -1 -10   9       34.52       37.01      2.65 o 
   0 -10   9       34.51       30.18      3.16 o 
   1 -10   9        8.41        5.08      3.15 o 
   2 -10   9       18.26       18.20      1.89 o 
   3 -10   9       14.50        8.40      2.20 o 
   4 -10   9       15.15        9.93      2.64 o 
   5 -10   9        0.08        4.76     10.41 o 
   6 -10   9       69.48       60.50      6.33 o 
  -3  -9   9       15.59       10.50      2.40 o 
  -2  -9   9        0.96        1.36      2.10 o 
  -1  -9   9       24.01       18.32      2.44 o 
   0  -9   9        3.48        2.35      2.71 o 
   1  -9   9       22.17       26.40     11.27 o 
   2  -9   9        8.38        6.27      3.41 o 
   3  -9   9       17.43       18.68      2.47 o 
   4  -9   9       24.55       28.67      2.81 o 
   5  -9   9       17.07       16.91      2.73 o 
   6  -9   9        1.41        3.63      2.23 o 
   7  -9   9        8.63       12.98      2.11 o 
  -4  -8   9       23.49       21.97      3.56 o 
  -3  -8   9        0.09        2.35      1.82 o 
  -2  -8   9        9.64        6.28      2.41 o 
  -1  -8   9       59.35       60.75      8.02 o 
   0  -8   9      108.82      111.26      5.48 o 
   1  -8   9        0.47        7.54      3.54 o 
   2  -8   9       19.19       13.61      3.61 o 
   3  -8   9      105.55      103.58      7.61 o 
   4  -8   9        1.28        0.66      3.48 o 
   5  -8   9       58.33       50.37      3.53 o 
   6  -8   9       46.42       47.79      3.46 o 
   7  -8   9       58.61       65.90      6.83 o 
   8  -8   9       32.51       34.17      4.96 o 
  -5  -7   9       13.27       12.54      2.15 o 
  -4  -7   9       53.09       51.08      2.05 o 
  -3  -7   9       16.68       17.49      3.57 o 
  -2  -7   9       62.88       62.41      3.08 o 
  -1  -7   9       33.41       28.73      3.76 o 
   0  -7   9       80.97       80.52      7.15 o 
   1  -7   9       50.99       44.98      3.19 o 
   2  -7   9       52.25       55.14      3.87 o 
   3  -7   9        0.54        0.31      3.71 o 
   4  -7   9      194.23      182.56     15.12 o 
   5  -7   9       21.85       21.32      3.64 o 
   6  -7   9        3.79        8.00      3.41 o 
   7  -7   9        6.66        8.33      3.34 o 
   8  -7   9       52.06       47.22      3.39 o 
   9  -7   9        1.17       -1.49      2.50 o 
  -6  -6   9        0.22       -1.56      1.80 o 
  -5  -6   9       45.63       44.65      2.24 o 
  -4  -6   9      139.31      139.84      8.78 o 
  -3  -6   9        7.96        7.84      2.29 o 
  -2  -6   9      241.50      240.44      5.94 o 
  -1  -6   9       65.94       58.52      3.91 o 
   0  -6   9      116.49      117.22      4.18 o 
   1  -6   9        7.55        1.28      3.96 o 
   2  -6   9       91.54       81.76      4.13 o 
   3  -6   9      161.69      165.32      5.10 o 
   4  -6   9        0.53       -1.23      4.61 o 
   5  -6   9      313.41      309.39     16.09 o 
   6  -6   9       30.46       31.01      3.00 o 
   7  -6   9        1.98        0.09      3.37 o 
   8  -6   9        7.68        9.87      2.64 o 
   9  -6   9       26.53       23.25      2.83 o 
  -7  -5   9       30.96       32.56      2.52 o 
  -6  -5   9       22.27       21.70      3.17 o 
  -5  -5   9        0.05       -0.10      2.78 o 
  -4  -5   9       93.01       89.73      7.17 o 
  -3  -5   9       63.88       57.48      6.49 o 
  -2  -5   9       50.14       51.72      4.01 o 
  -1  -5   9       48.83       55.69      4.05 o 
   0  -5   9       66.58       65.31      4.26 o 
   1  -5   9       80.75       66.73      5.15 o 
   2  -5   9       74.26       76.48      6.52 o 
   3  -5   9        0.16        3.64      3.54 o 
   4  -5   9        3.80        2.48      4.82 o 
   5  -5   9        3.77        5.99      3.73 o 
   6  -5   9       42.50       46.46      3.80 o 
   7  -5   9       10.25       10.82      3.44 o 
   8  -5   9       84.47       82.43      3.65 o 
   9  -5   9       37.61       33.15      3.25 o 
  -8  -4   9        8.01       11.66      2.04 o 
  -7  -4   9        2.02        0.27      2.57 o 
  -6  -4   9        5.50        5.40      3.38 o 
  -5  -4   9      134.43      137.27      4.69 o 
  -4  -4   9       27.44       25.63      2.69 o 
  -3  -4   9      121.13      114.08      4.21 o 
  -2  -4   9      242.83      238.30      5.43 o 
  -1  -4   9      290.58      300.25      5.62 o 
   0  -4   9      196.49      192.42      9.48 o 
   1  -4   9       69.26       79.09      4.28 o 
   2  -4   9       24.64       33.94      4.26 o 
   3  -4   9       87.33      105.39     13.80 o 
   4  -4   9        0.88        8.02      5.00 o 
   5  -4   9       69.35       74.34      4.88 o 
   6  -4   9       17.91       16.71      4.06 o 
   7  -4   9        7.63        8.30      3.45 o 
   8  -4   9       44.70       39.61      3.83 o 
   9  -4   9        6.55        8.85      3.32 o 
  -8  -3   9        2.06        1.27      2.06 o 
  -7  -3   9        0.12        1.66      4.73 o 
  -6  -3   9        2.36        1.76      2.83 o 
  -5  -3   9      347.48      366.13      3.87 o 
  -4  -3   9       63.07       55.31      4.00 o 
  -3  -3   9      198.26      210.75      4.54 o 
  -2  -3   9       41.51       39.06      4.21 o 
  -1  -3   9      142.92      127.27      3.98 o 
   0  -3   9     1610.24     1683.73     10.09 o 
   1  -3   9      127.78      129.51     11.12 o 
   2  -3   9      235.23      274.98     12.30 o 
   3  -3   9       35.87       31.69      4.22 o 
   4  -3   9       60.61       61.13      5.16 o 
   5  -3   9      111.91      108.37      5.08 o 
   6  -3   9        0.70        0.08      3.98 o 
   7  -3   9        3.92        4.01      4.20 o 
   8  -3   9       17.11       15.08      4.08 o 
  -9  -2   9        7.00        4.31      2.10 o 
  -8  -2   9        7.02       10.18      2.11 o 
  -7  -2   9       15.10       23.58      4.86 o 
  -6  -2   9       96.43      103.41      7.90 o 
  -5  -2   9       12.97       11.26      4.66 o 
  -4  -2   9       90.83       94.87      4.34 o 
  -3  -2   9       58.78       58.71      5.21 o 
  -2  -2   9      144.11      147.35     10.03 o 
  -1  -2   9      153.53      139.55      4.59 o 
   0  -2   9       60.18       67.25      5.46 o 
   1  -2   9      155.09      153.82      4.14 o 
   2  -2   9       12.88       13.54      5.32 o 
   3  -2   9        0.21       -3.51      4.25 o 
   4  -2   9       26.96       35.78      5.59 o 
   5  -2   9      287.96      272.06      6.08 o 
   6  -2   9      162.69      163.88      5.79 o 
   7  -2   9        1.27        0.24      4.59 o 
  -9  -1   9       17.52       12.44      2.13 o 
  -8  -1   9        7.98       14.28      6.27 o 
  -7  -1   9       10.57       11.86      2.85 o 
  -6  -1   9        1.93        0.32      3.66 o 
  -5  -1   9       42.25       44.91      5.30 o 
  -4  -1   9       40.09       35.51      7.67 o 
  -3  -1   9       57.82       58.42      3.74 o 
  -2  -1   9       62.75       78.33      6.25 o 
  -1  -1   9       75.28      103.23      5.46 o 
   0  -1   9      308.51      306.68     13.30 o 
   1  -1   9      195.54      186.53      6.39 o 
   2  -1   9      286.96      281.93     12.40 o 
   3  -1   9      326.65      317.31      6.05 o 
   4  -1   9        1.35       -0.58      5.46 o 
   5  -1   9        3.25        6.84      5.62 o 
   6  -1   9       42.29       45.62      5.99 o 
  -9   0   9       64.20       58.20      2.11 o 
  -8   0   9       93.19      102.79      3.54 o 
  -7   0   9       23.71       20.21      3.56 o 
  -6   0   9      115.77      105.86      3.94 o 
  -5   0   9      429.96      431.84      7.84 o 
  -4   0   9       73.57       79.78      5.13 o 
  -3   0   9        0.70       -3.82      5.12 o 
  -2   0   9      265.99      278.56      4.90 o 
  -1   0   9      242.23      222.18      5.64 o 
   0   0   9        8.88       14.34      7.55 o 
   1   0   9      129.66      130.49      5.56 o 
   2   0   9       79.72       75.70      5.46 o 
   3   0   9        0.17       -3.61      5.54 o 
   4   0   9      224.38      240.00     10.24 o 
   5   0   9        0.29       -2.36      5.72 o 
  -9   1   9        7.77        3.53      4.42 o 
  -8   1   9        1.75        7.22      3.86 o 
  -7   1   9        5.95       11.17      6.41 o 
  -6   1   9      180.44      178.41     10.23 o 
  -5   1   9      179.37      172.44      4.75 o 
  -4   1   9       94.21       96.04      5.32 o 
  -3   1   9        1.64        3.12      5.08 o 
  -2   1   9        1.83       -0.97      5.16 o 
  -1   1   9      311.56      304.79      5.78 o 
   0   1   9      219.82      205.04      5.64 o 
   1   1   9       97.18      101.16      5.41 o 
   2   1   9        4.60        3.94      5.13 o 
   3   1   9        8.59       12.77      5.59 o 
   4   1   9       19.32       16.77      5.43 o 
 -10   2   9       56.55       53.05      2.71 o 
  -9   2   9        1.36        0.21      2.55 o 
  -8   2   9       10.61       11.14      2.61 o 
  -7   2   9      103.37       98.18      2.75 o 
  -6   2   9      568.19      606.20     15.47 o 
  -5   2   9        5.15        6.60      5.49 o 
  -4   2   9      294.29      310.22      5.49 o 
  -3   2   9      441.79      436.29      8.38 o 
  -2   2   9       41.63       42.15      5.17 o 
  -1   2   9       38.24       44.80      5.21 o 
   0   2   9      137.99      143.07      5.47 o 
   1   2   9      235.98      241.83      5.68 o 
   2   2   9      406.83      397.30      6.11 o 
   3   2   9      187.95      180.35      6.62 o 
   4   2   9        2.24        4.90      6.49 o 
   5   2   9      147.40      144.19      5.97 o 
   6   2   9       42.67       47.73      5.01 o 
   7   2   9       43.85       50.72      5.67 o 
   8   2   9        0.38       -0.84      5.52 o 
 -10   3   9       72.39       58.00      2.77 o 
  -9   3   9       12.93       12.81      2.56 o 
  -8   3   9        8.31       13.07      5.11 o 
  -7   3   9       50.35       50.12      3.58 o 
  -6   3   9        7.53        4.93      3.99 o 
  -5   3   9        2.51        2.22      4.57 o 
  -4   3   9      127.92      117.35      5.85 o 
  -3   3   9       73.14       81.82      4.37 o 
  -2   3   9      113.65      116.11      4.28 o 
  -1   3   9        8.51       10.45      4.04 o 
   0   3   9      348.70      352.15     10.98 o 
   1   3   9        1.35        2.74      4.98 o 
   2   3   9      324.19      325.89      7.02 o 
   3   3   9        0.05        1.57      5.71 o 
   4   3   9       60.66       60.93      4.83 o 
   5   3   9        0.25       -1.56      3.73 o 
   6   3   9       26.24       29.35      3.90 o 
   7   3   9        3.30        3.65      4.38 o 
  -9   4   9       17.70       16.61      3.23 o 
  -8   4   9        3.20        3.09      2.72 o 
  -7   4   9       82.19       83.52      3.65 o 
  -6   4   9       29.08       23.75      3.69 o 
  -5   4   9        9.86        3.91      4.56 o 
  -4   4   9       24.51       29.22      4.81 o 
  -3   4   9      876.30      929.44     13.12 o 
  -2   4   9       17.63       12.84      4.97 o 
  -1   4   9      387.95      400.79     11.07 o 
   0   4   9       11.29       18.88      4.96 o 
   1   4   9       57.74       47.33      4.96 o 
   2   4   9        0.00        6.34      4.97 o 
   3   4   9        3.70        1.99      4.50 o 
   4   4   9      205.82      193.08      5.69 o 
   5   4   9        2.04        1.59      3.61 o 
   6   4   9        3.41        3.59      3.54 o 
  -9   5   9        6.77        3.01      2.05 o 
  -8   5   9       16.22       18.06      2.68 o 
  -7   5   9        7.22        7.53      2.73 o 
  -6   5   9       15.03       16.43      4.41 o 
  -5   5   9        3.46        2.92      3.64 o 
  -4   5   9       82.16      105.60      3.93 o 
  -3   5   9      278.46      289.37      4.75 o 
  -2   5   9     1040.78     1076.47     11.12 o 
  -1   5   9        0.00       -2.22      4.21 o 
   0   5   9      137.53      141.71      4.19 o 
   1   5   9      102.22       94.49      4.03 o 
   2   5   9       53.57       51.81      5.31 o 
   3   5   9      169.50      159.15      4.57 o 
   4   5   9       19.64       22.76      4.38 o 
   5   5   9        2.31        3.34      3.53 o 
   6   5   9        6.55        7.01      3.61 o 
  -9   6   9        8.29        6.33      2.52 o 
  -8   6   9        1.42        4.67      3.13 o 
  -7   6   9       38.62       40.19      5.70 o 
  -6   6   9        4.44        8.00      4.60 o 
  -5   6   9       48.68       45.00      2.99 o 
  -4   6   9       11.65        7.64      4.07 o 
  -3   6   9      308.38      334.51      6.89 o 
  -2   6   9       34.52       37.58      3.78 o 
  -1   6   9       49.03       51.89      3.12 o 
   0   6   9      337.12      356.95      4.58 o 
   1   6   9        0.62       -5.55      5.55 o 
   2   6   9        4.54        7.36      3.41 o 
   3   6   9        1.92        4.37      3.18 o 
   4   6   9        2.58        2.26      3.18 o 
   5   6   9        9.19       13.01      3.78 o 
  -8   7   9        2.24        0.00      2.78 o 
  -7   7   9        8.70        5.27      2.59 o 
  -6   7   9        0.18        2.36      2.67 o 
  -5   7   9      129.65      135.69      4.27 o 
  -4   7   9        4.76        5.69      3.60 o 
  -3   7   9       20.86       18.67      2.55 o 
  -2   7   9        3.56        7.64      6.00 o 
  -1   7   9       81.30       81.98      3.68 o 
   0   7   9       20.93       18.93      3.44 o 
   1   7   9        9.68        7.40      3.39 o 
   2   7   9       98.40       92.41      3.53 o 
   3   7   9        0.21        0.28      2.77 o 
   4   7   9       27.82       28.50      2.62 o 
  -8   8   9        0.09        0.72      2.44 o 
  -7   8   9        8.62        9.46      2.11 o 
  -6   8   9       42.12       40.09      2.67 o 
  -5   8   9       13.58       20.99      3.73 o 
  -4   8   9        0.26        6.79      4.89 o 
  -3   8   9        1.30        3.93      3.29 o 
  -2   8   9        2.84        2.21      2.71 o 
  -1   8   9       35.43       36.45      2.85 o 
   0   8   9        4.41        6.73      2.98 o 
   1   8   9       29.60       29.79      4.86 o 
   2   8   9        0.04        0.63      2.23 o 
  -7   9   9       13.71        8.72      2.51 o 
  -6   9   9       10.27        7.12      2.51 o 
  -5   9   9       97.24       86.27      8.72 o 
  -4   9   9       31.29       35.79      7.50 o 
  -3   9   9       13.80       14.54      1.86 o 
  -2   9   9       17.79       18.23      2.94 o 
  -1   9   9        0.54        3.48      2.54 o 
   0   9   9        0.02        0.62      3.86 o 
   1   9   9        1.01        3.68      2.47 o 
  -3  10   9       13.27        9.04      2.57 o 
   0 -10  10        7.93        7.00      2.10 o 
   1 -10  10        4.54        5.71      2.43 o 
   2 -10  10        5.14        1.12      2.54 o 
   3 -10  10       27.59       29.26      6.22 o 
   4 -10  10       10.72        8.63      2.64 o 
   5 -10  10       14.13       11.53      2.53 o 
  -2  -9  10       26.41       24.16      6.53 o 
  -1  -9  10       12.44       13.36      2.16 o 
   0  -9  10       20.78       19.02      2.20 o 
   1  -9  10        1.75        6.37      1.88 o 
   2  -9  10        0.51        1.46      2.34 o 
   3  -9  10       24.05       23.66      3.21 o 
   4  -9  10       31.73       26.60      2.74 o 
   5  -9  10        0.15        2.43      3.36 o 
   6  -9  10        1.68        3.66      1.81 o 
   7  -9  10       58.58       61.58      2.72 o 
  -4  -8  10        0.73        0.62      2.49 o 
  -3  -8  10        3.66        2.62      5.71 o 
  -2  -8  10        0.13       -0.25      5.27 o 
  -1  -8  10       34.39       37.77      8.04 o 
   0  -8  10      153.75      143.82      7.66 o 
   1  -8  10       51.17       56.46      2.56 o 
   2  -8  10        0.29        2.20      4.99 o 
   3  -8  10       22.55       19.09      2.49 o 
   4  -8  10       22.42       31.13      3.19 o 
   5  -8  10       20.42       26.43      6.87 o 
   6  -8  10       27.68       28.32      2.70 o 
   7  -8  10       28.10       25.89      1.95 o 
   8  -8  10       36.30       34.52      4.69 o 
  -5  -7  10       23.99       27.30      2.93 o 
  -4  -7  10        5.56        3.00      1.52 o 
  -3  -7  10        1.26        4.95      2.69 o 
  -2  -7  10       82.22       83.95     12.71 o 
  -1  -7  10        0.01        0.90      2.85 o 
   0  -7  10        8.12       12.56      5.88 o 
   1  -7  10       52.78       59.96      3.76 o 
   2  -7  10      156.80      158.68      4.98 o 
   3  -7  10       46.90       38.66      3.69 o 
   4  -7  10        3.20        1.27      3.94 o 
   5  -7  10      333.48      352.05      7.23 o 
   6  -7  10        7.67        7.67      3.34 o 
   7  -7  10        9.98       12.76      2.63 o 
   8  -7  10       11.22       10.26      3.69 o 
  -6  -6  10       11.69       11.45      2.51 o 
  -5  -6  10       48.71       46.56      5.13 o 
  -4  -6  10       19.53       22.53      2.69 o 
  -3  -6  10        0.01        1.09      2.25 o 
  -2  -6  10        0.01       -2.95      2.95 o 
  -1  -6  10      206.78      211.62     13.77 o 
   0  -6  10        0.04       -2.61      2.62 o 
   1  -6  10       65.51       67.42      2.86 o 
   2  -6  10      210.70      202.51      7.38 o 
   3  -6  10        0.20        2.17      3.09 o 
   4  -6  10        0.11       -0.33      3.71 o 
   5  -6  10        5.54        2.79      3.57 o 
   6  -6  10       85.93       89.42      4.07 o 
   7  -6  10       22.39       23.74      4.47 o 
   8  -6  10      120.75      111.81      3.08 o 
  -6  -5  10       42.96       38.59      8.08 o 
  -5  -5  10        4.65        9.07      3.38 o 
  -4  -5  10      114.49      117.38      7.24 o 
  -3  -5  10       34.43       38.95      3.06 o 
  -2  -5  10       10.18       15.71      2.43 o 
  -1  -5  10      182.23      191.10      4.17 o 
   0  -5  10        7.05        1.29      5.48 o 
   1  -5  10        6.44        1.24      4.00 o 
   2  -5  10      128.71      126.55      4.20 o 
   3  -5  10      177.30      190.85     14.34 o 
   4  -5  10      585.15      589.83      5.23 o 
   5  -5  10       48.69       46.78      3.75 o 
   6  -5  10       58.02       60.93      3.65 o 
   7  -5  10        1.83        1.87      3.33 o 
   8  -5  10        6.34        6.13      2.57 o 
   9  -5  10        2.28        3.07      2.63 o 
  -7  -4  10        5.43        1.30      2.50 o 
  -6  -4  10        0.29       -0.75      2.70 o 
  -5  -4  10      168.83      182.37      6.74 o 
  -4  -4  10        0.11        3.63      2.93 o 
  -3  -4  10       31.55       29.77      3.87 o 
  -2  -4  10      693.84      726.26      7.20 o 
  -1  -4  10       81.00       85.85      3.67 o 
   0  -4  10      115.25      122.50      4.39 o 
   1  -4  10       66.50       65.29      3.04 o 
   2  -4  10        2.27        6.24      2.92 o 
   3  -4  10      138.06      132.31      5.14 o 
   4  -4  10        1.02       -2.92      4.70 o 
   5  -4  10       86.76       82.11      3.97 o 
   6  -4  10        8.76        7.42      3.82 o 
   7  -4  10       19.37       17.47      3.68 o 
   8  -4  10        4.82        4.05      3.11 o 
   9  -4  10        0.31       -0.70      2.99 o 
  -8  -3  10        8.44        7.00      2.52 o 
  -7  -3  10        4.35        1.69      2.09 o 
  -6  -3  10        7.22        7.68      4.15 o 
  -5  -3  10      167.36      169.32     10.18 o 
  -4  -3  10        6.26       13.33      3.26 o 
  -3  -3  10      835.40      854.49     21.13 o 
  -2  -3  10      304.31      342.54      6.75 o 
  -1  -3  10      370.12      377.62      4.36 o 
   0  -3  10        6.43        3.79      4.22 o 
   1  -3  10      383.85      394.25      5.87 o 
   2  -3  10       66.30       59.35      4.28 o 
   3  -3  10       39.86       41.74      5.10 o 
   4  -3  10      285.99      307.41     15.07 o 
   5  -3  10       39.99       32.14      4.20 o 
   6  -3  10       19.76       18.44      3.88 o 
   7  -3  10       16.97       15.32      4.09 o 
   8  -3  10        2.11        2.19      3.35 o 
  -8  -2  10       10.71        9.78      2.07 o 
  -7  -2  10        0.67        2.20      4.50 o 
  -6  -2  10      156.56      155.74      3.33 o 
  -5  -2  10      300.94      320.82     10.35 o 
  -4  -2  10       11.89       13.41      4.67 o 
  -3  -2  10      406.17      419.40     23.34 o 
  -2  -2  10       68.94       72.02      4.26 o 
  -1  -2  10       38.38       25.76      4.20 o 
   0  -2  10       23.02       20.82      4.24 o 
   1  -2  10       45.75       49.37      4.32 o 
   2  -2  10       15.09       14.80      4.54 o 
   3  -2  10       12.34       11.66      4.17 o 
   4  -2  10        6.28        5.84      5.18 o 
   5  -2  10       35.23       37.10      3.89 o 
   6  -2  10        1.21       -0.04      4.51 o 
   7  -2  10        0.47       -0.64      4.63 o 
  -9  -1  10       27.50       27.56      5.32 o 
  -8  -1  10       73.74       70.18      2.81 o 
  -7  -1  10        0.00       -1.79      2.75 o 
  -6  -1  10        6.23        7.75      5.85 o 
  -5  -1  10      222.99      235.49      4.07 o 
  -4  -1  10      133.00      134.70      3.65 o 
  -3  -1  10      228.45      219.62      5.37 o 
  -2  -1  10      147.36      155.71      5.32 o 
  -1  -1  10      303.86      321.44      6.13 o 
   0  -1  10      287.07      310.11      5.70 o 
   1  -1  10       85.02       95.55      5.95 o 
   2  -1  10        1.13        6.97      5.04 o 
   3  -1  10       21.83       27.55      5.12 o 
   4  -1  10       34.53       35.32      5.87 o 
   5  -1  10       91.49       89.84      4.89 o 
   6  -1  10        0.30        0.24      4.40 o 
  -9   0  10       37.25       36.90      7.51 o 
  -8   0  10       13.06       22.26      4.78 o 
  -7   0  10        0.99       -0.63      2.40 o 
  -6   0  10       32.03       27.37      3.67 o 
  -5   0  10       21.36       31.59      3.76 o 
  -4   0  10        0.19        0.53      4.85 o 
  -3   0  10        7.00       -2.73      4.16 o 
  -2   0  10       93.34      106.64      5.19 o 
  -1   0  10       11.93       13.89      4.19 o 
   0   0  10       57.41       55.79      5.23 o 
   1   0  10       35.16       42.83      5.11 o 
   2   0  10      174.31      172.77      5.49 o 
   3   0  10      333.95      317.68      6.38 o 
   4   0  10        4.65        2.70      4.32 o 
   5   0  10        0.09       -0.37      4.35 o 
  -9   1  10        8.15        9.91      2.44 o 
  -8   1  10        1.84       -0.66      2.06 o 
  -7   1  10      136.35      155.47     24.72 o 
  -6   1  10       13.73       18.72      6.08 o 
  -5   1  10       98.99       98.46      7.45 o 
  -4   1  10       81.16       77.67      4.12 o 
  -3   1  10      447.05      456.82      4.96 o 
  -2   1  10       18.08       24.73      4.12 o 
  -1   1  10       51.90       53.69      5.17 o 
   0   1  10        2.42        5.24      5.03 o 
   1   1  10      164.17      148.22      5.39 o 
   2   1  10        0.46        3.67      5.02 o 
   3   1  10       67.49       64.17      6.09 o 
   4   1  10       41.96       34.80      4.19 o 
  -9   2  10        5.01        6.62      1.81 o 
  -8   2  10        0.89        4.78      2.65 o 
  -7   2  10        0.03       -3.94      3.94 o 
  -6   2  10        1.22        2.20      2.91 o 
  -5   2  10       11.91        9.74      3.61 o 
  -4   2  10        6.92       12.57      4.78 o 
  -3   2  10        8.86       13.34      4.10 o 
  -2   2  10      213.11      199.04      5.36 o 
  -1   2  10       55.74       55.32      4.25 o 
   0   2  10        6.83        5.96      5.88 o 
   1   2  10       75.64       72.82      7.92 o 
   2   2  10        2.88        3.98      4.80 o 
   3   2  10        0.41        3.49      5.62 o 
   4   2  10        2.04        2.53      4.44 o 
  -9   3  10       10.91       11.07      2.52 o 
  -8   3  10       16.72       18.89      5.39 o 
  -7   3  10        0.40       -0.57      3.16 o 
  -6   3  10       14.50       21.15      4.45 o 
  -5   3  10        2.15        1.10      4.76 o 
  -4   3  10       28.84       27.86      3.86 o 
  -3   3  10      334.98      342.08      7.54 o 
  -2   3  10      301.09      309.88      5.43 o 
  -1   3  10       12.01       14.76      4.91 o 
   0   3  10      220.23      212.80      5.32 o 
   1   3  10        5.87       11.36      4.76 o 
   2   3  10       32.38       31.11      4.63 o 
   3   3  10        0.12       -0.33      3.97 o 
   4   3  10       20.96       21.86      4.56 o 
   5   3  10        0.52       -0.34      4.22 o 
   6   3  10        7.02        7.98      4.89 o 
   7   3  10       20.08       19.89      5.19 o 
  -9   4  10       21.17       21.53      4.94 o 
  -8   4  10        3.51        6.10      3.63 o 
  -7   4  10        7.72        4.11      4.37 o 
  -6   4  10        0.18       -2.88      2.88 o 
  -5   4  10      143.66      134.28      2.92 o 
  -4   4  10      224.53      218.78      3.22 o 
  -3   4  10        2.07       -0.30      3.77 o 
  -2   4  10       39.06       40.22      4.75 o 
  -1   4  10       19.53       17.19      4.73 o 
   0   4  10      410.59      414.58      5.52 o 
   1   4  10        4.61        6.34      3.68 o 
   2   4  10       17.49       19.24      4.03 o 
   3   4  10       31.22       26.56      3.96 o 
   4   4  10        5.46        7.89      3.70 o 
   5   4  10        5.64        6.99      4.28 o 
   6   4  10        9.25        8.62      3.52 o 
  -9   5  10        3.83        4.53      2.45 o 
  -8   5  10       66.62       65.86      3.47 o 
  -7   5  10       33.83       32.71      3.38 o 
  -6   5  10       29.18       30.54      2.84 o 
  -5   5  10      124.04      136.41      2.99 o 
  -4   5  10      250.46      269.93      6.36 o 
  -3   5  10      309.07      322.98      3.85 o 
  -2   5  10        1.70        3.33      2.99 o 
  -1   5  10      357.33      350.47      4.52 o 
   0   5  10      107.94      109.52      3.91 o 
   1   5  10       10.64       12.59      3.61 o 
   2   5  10        5.29        8.44      3.76 o 
   3   5  10       19.68       19.50      3.30 o 
   4   5  10       36.84       30.61      3.45 o 
   5   5  10        0.33        2.11      3.37 o 
  -8   6  10       30.09       28.36      1.87 o 
  -7   6  10      150.09      156.03      8.66 o 
  -6   6  10       40.56       40.53      2.82 o 
  -5   6  10       82.45       90.20      2.97 o 
  -4   6  10       59.46       64.76      6.07 o 
  -3   6  10        0.66        1.98      2.81 o 
  -2   6  10      112.03      121.35     11.17 o 
  -1   6  10       13.20       10.17      6.87 o 
   0   6  10        1.08        3.15      4.72 o 
   1   6  10        0.13        1.28      3.80 o 
   2   6  10        1.02        1.98      2.99 o 
   3   6  10       14.80       18.21      2.69 o 
   4   6  10       17.68       16.29      3.23 o 
  -8   7  10        5.82        3.22      2.48 o 
  -7   7  10        3.83        3.86      2.52 o 
  -6   7  10        5.18        4.99      1.84 o 
  -5   7  10        0.02       -2.64      2.64 o 
  -4   7  10       23.21       25.71      4.07 o 
  -3   7  10        9.75       12.85      3.34 o 
  -2   7  10        0.66        3.20      3.37 o 
  -1   7  10        4.17        2.65      3.36 o 
   0   7  10        9.63        8.18      3.33 o 
   1   7  10        7.35        7.69      2.64 o 
   2   7  10        1.78        0.91      2.41 o 
   3   7  10        7.78        6.89      2.49 o 
  -7   8  10        0.18       -0.46      2.02 o 
  -6   8  10        0.12        2.67      2.48 o 
  -5   8  10       54.83       57.34      2.77 o 
  -4   8  10       20.25       21.59      2.65 o 
  -3   8  10        0.26        1.09      1.80 o 
  -2   8  10        8.02       10.21      7.49 o 
  -1   8  10        0.38        0.82      3.39 o 
   0   8  10       43.34       42.45      2.33 o 
   1   8  10       37.33       37.59      4.03 o 
  -5   9  10        0.46        0.61      1.76 o 
  -4   9  10       20.31       14.76      2.55 o 
  -3   9  10        0.45       -0.55      4.82 o 
  -2   9  10        6.18        4.33      2.49 o 
  -1   9  10       35.77       28.72      5.14 o 
   2 -10  11       13.90        8.52      1.83 o 
   3 -10  11        0.83       -2.05      2.05 o 
  -1  -9  11       38.33       34.86      3.66 o 
   0  -9  11        0.59        1.65      2.78 o 
   1  -9  11       42.31       41.14      2.80 o 
   2  -9  11        4.19        7.93      2.79 o 
   3  -9  11        2.52        2.07      2.10 o 
   4  -9  11        2.76        5.21      2.29 o 
   5  -9  11        5.31        3.15      2.68 o 
   6  -9  11       11.08        9.96      2.53 o 
  -3  -8  11        0.78       -0.42      2.05 o 
  -2  -8  11       16.85       15.46      6.07 o 
  -1  -8  11        2.20        2.40      2.59 o 
   0  -8  11       31.28       28.16      3.07 o 
   1  -8  11       61.74       68.94      3.50 o 
   2  -8  11        2.84        2.92      2.72 o 
   3  -8  11        5.36        5.15      2.73 o 
   4  -8  11        0.27       -2.95      4.23 o 
   5  -8  11       51.91       37.25      2.76 o 
   6  -8  11        2.60        3.43      2.09 o 
   7  -8  11       77.46       79.31      2.85 o 
  -4  -7  11        0.01        2.73      1.65 o 
  -3  -7  11        0.99       -0.99      2.12 o 
  -2  -7  11        1.50        1.65      2.73 o 
  -1  -7  11      122.01      125.58      4.90 o 
   0  -7  11        0.91       -2.81      2.81 o 
   1  -7  11        3.39       -3.49      3.49 o 
   2  -7  11        9.69       12.07      2.49 o 
   3  -7  11       39.09       41.97      3.52 o 
   4  -7  11       20.81       23.20      3.44 o 
   5  -7  11       24.63       27.01      2.80 o 
   6  -7  11      151.39      150.04      7.11 o 
   7  -7  11        0.39        2.49      3.60 o 
  -5  -6  11        5.47        5.27      2.09 o 
  -4  -6  11        0.08        2.04      1.71 o 
  -3  -6  11        0.40       -0.77      3.66 o 
  -2  -6  11       51.81       55.60      5.27 o 
  -1  -6  11       25.50       24.40      2.97 o 
   0  -6  11      108.65      110.75      2.53 o 
   1  -6  11       51.13       63.68      4.53 o 
   2  -6  11        5.37        5.82      2.62 o 
   3  -6  11       47.29       47.38      3.05 o 
   4  -6  11      104.23       98.96      3.77 o 
   5  -6  11        8.50        7.24      2.80 o 
   6  -6  11        9.60        7.27      3.32 o 
   7  -6  11        4.73        7.32      3.12 o 
   8  -6  11        8.52        9.75      2.52 o 
  -6  -5  11        0.14        1.56      2.48 o 
  -5  -5  11        0.45       -1.68      2.59 o 
  -4  -5  11       22.87       19.08      2.79 o 
  -3  -5  11       74.82       83.53      3.08 o 
  -2  -5  11      103.38      106.47      4.79 o 
  -1  -5  11      167.42      154.84      6.48 o 
   0  -5  11        0.64        2.28      2.17 o 
   1  -5  11       28.81       28.26      3.14 o 
   2  -5  11      633.68      667.51     31.31 o 
   3  -5  11        0.05       -1.36      2.64 o 
   4  -5  11      174.01      165.31     12.38 o 
   5  -5  11       19.55       18.12      3.54 o 
   6  -5  11       68.28       69.03      3.89 o 
   7  -5  11        6.53        4.54      2.58 o 
   8  -5  11       13.30       13.83      2.79 o 
  -7  -4  11       88.46       86.42      8.12 o 
  -6  -4  11        3.42        7.85      1.82 o 
  -5  -4  11       41.58       44.62      3.40 o 
  -4  -4  11      124.57      123.89      3.12 o 
  -3  -4  11     1036.28     1089.42     10.19 o 
  -2  -4  11      185.79      183.01      3.13 o 
  -1  -4  11       18.38       16.25      3.77 o 
   0  -4  11        5.72        9.18      3.82 o 
   1  -4  11       17.11        9.61      3.38 o 
   2  -4  11      127.58      145.46      6.81 o 
   3  -4  11       25.54       27.42      3.16 o 
   4  -4  11      220.05      215.84      8.85 o 
   5  -4  11       25.46       26.50      4.23 o 
   6  -4  11       46.61       53.35      3.58 o 
   7  -4  11        0.01        1.58      3.14 o 
   8  -4  11        0.05       -0.40      2.96 o 
  -7  -3  11       11.58       17.12      2.57 o 
  -6  -3  11       10.39       14.22      2.95 o 
  -5  -3  11        6.58        6.20      2.44 o 
  -4  -3  11       78.77       79.09      2.75 o 
  -3  -3  11      421.14      429.87     15.51 o 
  -2  -3  11       30.95       34.09      6.74 o 
  -1  -3  11        6.09        6.52      4.40 o 
   0  -3  11       99.69       90.92      5.13 o 
   1  -3  11      174.80      179.41     12.38 o 
   2  -3  11      204.90      217.43      7.77 o 
   3  -3  11      138.23      136.81      3.62 o 
   4  -3  11      128.56      133.11      9.80 o 
   5  -3  11       98.25       99.37      3.91 o 
   6  -3  11       17.91       13.32      3.74 o 
   7  -3  11       51.38       50.59      3.50 o 
   8  -3  11        0.14       -0.67      3.34 o 
  -8  -2  11        8.53        9.72      2.52 o 
  -7  -2  11        0.53       -0.21      3.78 o 
  -6  -2  11        4.72        5.47      3.66 o 
  -5  -2  11       68.34       65.31      4.13 o 
  -4  -2  11       25.07       26.50      5.37 o 
  -3  -2  11        7.03       14.24      3.76 o 
  -2  -2  11        4.22       -1.54      5.36 o 
  -1  -2  11       46.51       53.23     11.68 o 
   0  -2  11        0.00        2.46      4.85 o 
   1  -2  11       17.36       33.45      4.97 o 
   2  -2  11        0.31        1.65      3.89 o 
   3  -2  11       13.12       13.34      3.86 o 
   4  -2  11       31.93       35.41      3.81 o 
   5  -2  11        3.20        2.98      3.51 o 
   6  -2  11        0.18        0.55      4.30 o 
   7  -2  11        3.22        2.36      3.30 o 
  -8  -1  11        0.15       -1.50      4.23 o 
  -7  -1  11       67.26       64.97      4.78 o 
  -6  -1  11       89.81      102.53      5.42 o 
  -5  -1  11       43.77       37.72      3.61 o 
  -4  -1  11      399.47      409.48     10.51 o 
  -3  -1  11      170.88      193.63      5.01 o 
  -2  -1  11      152.58      134.97      4.77 o 
  -1  -1  11        0.45       -2.23      7.14 o 
   0  -1  11        3.33        0.03      4.08 o 
   1  -1  11       63.15       74.05      5.10 o 
   2  -1  11      118.99      109.57      5.05 o 
   3  -1  11       80.40       74.03      5.28 o 
   4  -1  11       45.27       48.84      3.83 o 
   5  -1  11       46.22       37.75      4.46 o 
   6  -1  11       28.38       26.74      4.17 o 
  -8   0  11        7.92       10.48      1.82 o 
  -7   0  11       15.82       12.07      3.87 o 
  -6   0  11        0.22        0.01      2.78 o 
  -5   0  11        3.07        7.12      3.62 o 
  -4   0  11      202.75      198.45      3.51 o 
  -3   0  11      113.86      111.21      8.90 o 
  -2   0  11       22.46       16.24      3.97 o 
  -1   0  11       55.75       55.76      5.00 o 
   0   0  11        0.03        2.28      4.91 o 
   1   0  11        0.04        0.99      4.91 o 
   2   0  11      168.29      162.20      5.13 o 
   3   0  11       13.89       11.44      4.22 o 
   4   0  11        3.17        2.87      3.41 o 
   5   0  11       14.61       17.12      4.69 o 
  -8   1  11        5.82        3.22      2.57 o 
  -7   1  11        1.61        1.55      2.33 o 
  -6   1  11       17.35       20.73      3.76 o 
  -5   1  11        1.17        4.71      2.58 o 
  -4   1  11        0.29        3.80      3.71 o 
  -3   1  11       53.55       46.86      9.17 o 
  -2   1  11        0.89       -4.82      4.82 o 
  -1   1  11        0.44       -4.05      4.88 o 
   0   1  11       60.64       62.85      6.03 o 
   1   1  11      668.92      649.46     14.96 o 
   2   1  11        0.12        0.60      4.66 o 
   3   1  11       86.84       85.09      4.04 o 
   4   1  11       24.28       20.63      3.38 o 
   5   1  11       15.85       19.22      5.61 o 
  -9   2  11        0.93       -2.01      2.01 o 
  -8   2  11       11.29       15.91      2.59 o 
  -7   2  11        9.49       12.47      2.70 o 
  -6   2  11       20.94       17.48      2.83 o 
  -5   2  11       23.33       29.70      6.45 o 
  -4   2  11       77.27       69.27      2.79 o 
  -3   2  11      109.52      116.71      4.06 o 
  -2   2  11      148.33      152.16      4.17 o 
  -1   2  11       11.95       14.92      3.86 o 
   0   2  11       30.96       37.44      3.89 o 
   1   2  11       15.60       20.24      4.68 o 
   2   2  11       30.40       33.15      3.85 o 
   3   2  11      239.40      219.15      4.88 o 
   4   2  11       71.63       73.29      4.20 o 
  -8   3  11        1.23       -0.23      1.79 o 
  -7   3  11        2.46        7.60      4.53 o 
  -6   3  11        5.88        2.29      2.75 o 
  -5   3  11      241.14      240.68      6.14 o 
  -4   3  11       56.05       43.34      3.12 o 
  -3   3  11       94.51      100.55      3.32 o 
  -2   3  11       13.78        9.04      4.57 o 
  -1   3  11        0.31       -4.58      4.58 o 
   0   3  11       24.35       26.79      3.17 o 
   1   3  11       11.56       10.43      3.71 o 
   2   3  11      287.30      279.46      4.61 o 
   3   3  11        2.64        1.06      4.71 o 
   4   3  11        4.79        4.79      3.91 o 
   5   3  11       13.70       13.64      4.22 o 
  -8   4  11      129.91      116.83     11.41 o 
  -7   4  11       46.57       42.62      5.92 o 
  -6   4  11       61.93       71.12      3.91 o 
  -5   4  11      164.67      172.91     10.01 o 
  -4   4  11       51.70       56.42      4.85 o 
  -3   4  11       57.48       55.88      3.81 o 
  -2   4  11        4.76        1.50      4.65 o 
  -1   4  11      244.22      240.66      6.51 o 
   0   4  11       78.78       78.71      4.15 o 
   1   4  11        3.59        4.44      3.53 o 
   2   4  11        0.48        0.62      3.48 o 
   3   4  11       13.00       10.23      3.02 o 
   4   4  11        0.17        1.13      3.08 o 
   5   4  11       10.65        7.27      4.21 o 
  -8   5  11        4.76        5.56      2.13 o 
  -7   5  11       20.48       18.52      2.19 o 
  -6   5  11      154.58      186.82      3.71 o 
  -5   5  11      108.79      116.04      3.60 o 
  -4   5  11       12.43       13.23      6.41 o 
  -3   5  11        5.00        5.27      2.86 o 
  -2   5  11        1.59       -3.17      3.47 o 
  -1   5  11        0.14        1.61      3.47 o 
   0   5  11       24.35       29.33      2.91 o 
   1   5  11        7.66        8.62      3.73 o 
   2   5  11       43.76       48.51      4.30 o 
   3   5  11        3.97        2.72      2.61 o 
   4   5  11        2.03        2.30      3.00 o 
  -8   6  11        6.01        2.84      2.46 o 
  -7   6  11       14.63       15.90      2.72 o 
  -6   6  11       20.21       17.20      3.17 o 
  -5   6  11       18.73       14.75      2.72 o 
  -4   6  11       36.53       38.74      2.84 o 
  -3   6  11        1.10        1.39      3.33 o 
  -2   6  11        6.41        5.81      3.37 o 
  -1   6  11       40.47       43.67      4.69 o 
   0   6  11       26.50       27.25      5.92 o 
   1   6  11        4.44        0.00      3.29 o 
   2   6  11        0.62        0.62      2.27 o 
   3   6  11        3.13        3.24      2.51 o 
  -7   7  11        6.30        3.97      1.78 o 
  -6   7  11        2.98        3.88      2.49 o 
  -5   7  11        7.81        7.22      1.86 o 
  -4   7  11       28.56       22.62      2.79 o 
  -3   7  11        6.28        8.50      2.60 o 
  -2   7  11       34.97       37.52      4.16 o 
  -1   7  11        9.62       13.85      2.60 o 
   0   7  11        0.57        3.32      2.53 o 
   1   7  11       54.61       50.85      2.82 o 
   2   7  11       13.44       13.74      2.36 o 
  -5   8  11        0.05        3.66      2.45 o 
  -4   8  11       24.60       23.54      2.56 o 
  -3   8  11       29.29       35.23      8.32 o 
  -2   8  11        7.51        7.49      2.51 o 
  -1   8  11        1.09       -0.58      2.51 o 
   0   8  11       33.60       29.76      4.51 o 
   0  -9  12       66.57       58.77      2.77 o 
   1  -9  12        5.34        3.57      4.06 o 
   2  -9  12        0.64       -0.85      2.49 o 
   3  -9  12        1.35        1.44      2.02 o 
   4  -9  12       25.77       16.72      2.16 o 
  -2  -8  12       13.01       12.75      4.70 o 
  -1  -8  12        2.43        0.98      2.56 o 
   0  -8  12        9.11       11.15      4.68 o 
   1  -8  12        1.23        0.96      1.80 o 
   2  -8  12        4.98        4.62      1.88 o 
   3  -8  12       11.01       14.70      4.65 o 
   4  -8  12       36.81       36.75      2.56 o 
   5  -8  12        0.98        1.60      2.08 o 
   6  -8  12        8.62        8.34      2.50 o 
  -3  -7  12       23.47       20.23      2.16 o 
  -2  -7  12        0.19       -1.41      2.08 o 
  -1  -7  12        1.59        0.85      2.15 o 
   0  -7  12       34.05       36.20      3.88 o 
   1  -7  12        0.42        1.50      5.98 o 
   2  -7  12       80.92       94.00      6.23 o 
   3  -7  12       53.43       60.23      6.32 o 
   4  -7  12        9.95        9.41      2.20 o 
   5  -7  12       62.23       63.70      5.88 o 
   6  -7  12        1.42        0.83      2.53 o 
  -4  -6  12       20.06       15.27      2.13 o 
  -3  -6  12        0.34        2.14      2.13 o 
  -2  -6  12       53.03       54.35      2.85 o 
  -1  -6  12       25.60       28.41      2.25 o 
   0  -6  12      297.32      323.43     11.78 o 
   1  -6  12      121.55      133.11      3.17 o 
   2  -6  12       17.12       14.64      2.89 o 
   3  -6  12        1.64        3.18      3.42 o 
   4  -6  12      177.40      184.57      3.88 o 
   5  -6  12        0.11        2.51      2.96 o 
   6  -6  12       37.26       39.85      6.23 o 
   7  -6  12        0.97        3.28      2.47 o 
  -5  -5  12       15.77       15.77      2.69 o 
  -4  -5  12        0.72        2.26      7.23 o 
  -3  -5  12        4.72        3.67      2.38 o 
  -2  -5  12      118.68      113.80      3.70 o 
  -1  -5  12      232.67      237.14      8.98 o 
   0  -5  12      269.45      281.56     15.80 o 
   1  -5  12        0.32        1.25      2.30 o 
   2  -5  12       35.09       30.19      3.01 o 
   3  -5  12        0.04        0.74      8.17 o 
   4  -5  12       17.46       15.19      3.09 o 
   5  -5  12       37.23       39.93      3.51 o 
   6  -5  12       17.14       16.59      2.64 o 
   7  -5  12        1.44        4.18      2.71 o 
  -6  -4  12        0.03        1.14      3.64 o 
  -5  -4  12        0.02       -0.92      2.97 o 
  -4  -4  12        1.25        5.99      4.93 o 
  -3  -4  12        1.01        1.89      3.87 o 
  -2  -4  12      168.70      174.80      3.37 o 
  -1  -4  12       33.15       30.40      3.12 o 
   0  -4  12       47.14       43.31      3.80 o 
   1  -4  12       24.32       27.58      3.07 o 
   2  -4  12       58.89       61.42      3.32 o 
   3  -4  12       14.69       11.59      3.63 o 
   4  -4  12        8.37        6.81      3.51 o 
   5  -4  12       13.00       13.39      4.51 o 
   6  -4  12       12.58       15.13      2.67 o 
   7  -4  12        2.47        1.99      2.51 o 
  -7  -3  12        2.25        3.34      1.97 o 
  -6  -3  12       11.35        9.51      3.47 o 
  -5  -3  12       41.14       50.12      8.48 o 
  -4  -3  12        5.07        5.19      3.40 o 
  -3  -3  12       17.12       11.23      3.59 o 
  -2  -3  12       12.18       15.75      5.24 o 
  -1  -3  12        4.13        0.07      3.00 o 
   0  -3  12       13.95        8.95      3.73 o 
   1  -3  12        5.17        6.73      3.04 o 
   2  -3  12      402.99      434.82     13.82 o 
   3  -3  12        0.00       -1.18      3.03 o 
   4  -3  12       26.83       31.01      3.59 o 
   5  -3  12       16.59       15.99      3.78 o 
   6  -3  12       23.56       20.94      3.37 o 
   7  -3  12       50.74       53.64      3.45 o 
  -7  -2  12       26.33       23.92      9.38 o 
  -6  -2  12       16.20       15.66      2.62 o 
  -5  -2  12       13.13       15.85      2.79 o 
  -4  -2  12       61.47       60.54      2.65 o 
  -3  -2  12       24.22       29.06      7.43 o 
  -2  -2  12      202.16      197.76      3.14 o 
  -1  -2  12        0.66        3.05      3.08 o 
   0  -2  12       41.46       51.00      3.73 o 
   1  -2  12      125.42      120.41      4.27 o 
   2  -2  12       20.75       16.57      3.78 o 
   3  -2  12        2.47        4.99      3.01 o 
   4  -2  12       66.73       71.64      3.77 o 
   5  -2  12       61.26       65.49      4.37 o 
   6  -2  12       20.80       16.98      3.54 o 
   7  -2  12        0.08       -0.42      3.32 o 
  -7  -1  12       23.82       23.08      4.65 o 
  -6  -1  12        8.76        7.23      2.76 o 
  -5  -1  12        4.15        2.74      4.50 o 
  -4  -1  12      136.60      135.03      3.22 o 
  -3  -1  12       69.83       77.37      3.57 o 
  -2  -1  12       94.85       88.53      6.61 o 
  -1  -1  12        2.89        7.18      4.54 o 
   0  -1  12       49.61       44.51      3.85 o 
   1  -1  12       24.27       30.36      4.19 o 
   2  -1  12       24.16       24.27      3.76 o 
   3  -1  12       51.87       46.11      3.79 o 
   4  -1  12       85.11       96.35      4.61 o 
   5  -1  12        4.67        8.77      4.12 o 
   6  -1  12        5.76        6.64      3.18 o 
  -8   0  12       27.02       17.72      2.60 o 
  -7   0  12      207.27      217.44     21.61 o 
  -6   0  12        1.54        2.84      6.45 o 
  -5   0  12       63.87       64.91      3.97 o 
  -4   0  12       26.26       33.01      5.15 o 
  -3   0  12       50.65       63.01      3.78 o 
  -2   0  12       15.82       21.11      6.82 o 
  -1   0  12        7.24        0.70      4.53 o 
   0   0  12       14.81       15.62      5.60 o 
   1   0  12       26.96       31.90      4.05 o 
   2   0  12        2.36        3.38      3.69 o 
   3   0  12        0.38        1.52      3.57 o 
   4   0  12       23.16       21.28      2.89 o 
   5   0  12       15.37       18.95      4.13 o 
  -8   1  12       13.65       11.03      2.53 o 
  -7   1  12        0.00        0.67      4.41 o 
  -6   1  12       52.40       60.09      3.42 o 
  -5   1  12       54.45       52.82      6.62 o 
  -4   1  12       54.00       63.34      3.72 o 
  -3   1  12      165.92      167.25      3.04 o 
  -2   1  12      128.55      113.42      8.46 o 
  -1   1  12        0.52       -0.24      2.64 o 
   0   1  12      161.54      159.80      3.53 o 
   1   1  12       85.09       69.16      3.87 o 
   2   1  12      172.45      175.03      4.22 o 
   3   1  12       24.39       23.46      4.36 o 
   4   1  12        0.01        1.88      2.92 o 
   5   1  12        3.01        2.54      3.99 o 
  -8   2  12       22.30       19.43     10.55 o 
  -7   2  12        0.92        1.91      3.24 o 
  -6   2  12        1.51        4.50      3.08 o 
  -5   2  12       49.30       49.19      3.32 o 
  -4   2  12      107.12      116.20      3.77 o 
  -3   2  12       31.29       31.68      3.01 o 
  -2   2  12      295.20      297.07      5.85 o 
  -1   2  12       19.98       22.78      3.73 o 
   0   2  12       10.35        8.42      3.68 o 
   1   2  12        1.22        5.07      3.02 o 
   2   2  12      626.58      612.68      5.39 o 
   3   2  12        7.50        5.73      3.42 o 
   4   2  12        0.06       -1.90      3.65 o 
  -8   3  12        8.29        7.28      2.86 o 
  -7   3  12        1.02        8.27      7.55 o 
  -6   3  12        4.83       -3.28      3.28 o 
  -5   3  12        7.92       13.64      4.65 o 
  -4   3  12       31.59       32.40      2.93 o 
  -3   3  12       20.69       27.29      4.34 o 
  -2   3  12      151.46      158.31      2.98 o 
  -1   3  12        5.64        8.45      4.58 o 
   0   3  12      118.79      121.10      3.89 o 
   1   3  12       72.71       68.24      3.76 o 
   2   3  12      102.61      108.12      3.81 o 
   3   3  12       41.61       42.66      4.44 o 
   4   3  12       69.70       62.60      3.61 o 
  -8   4  12       33.77       15.66      3.31 o 
  -7   4  12       14.58       19.82      2.52 o 
  -6   4  12        1.81        1.92      2.52 o 
  -5   4  12        0.06        7.26      3.25 o 
  -4   4  12        0.01       -3.36      3.36 o 
  -3   4  12        3.56        2.79      3.43 o 
  -2   4  12       26.91       35.09      2.93 o 
  -1   4  12       44.77       46.77      3.58 o 
   0   4  12        6.73        3.16      2.84 o 
   1   4  12        1.72        3.13      3.34 o 
   2   4  12       54.16       56.59      7.42 o 
   3   4  12       25.74       22.73      2.94 o 
   4   4  12        1.44        1.69      3.03 o 
  -7   5  12       18.68       17.60      3.91 o 
  -6   5  12      126.44      122.29      2.56 o 
  -5   5  12       37.01       31.08      3.70 o 
  -4   5  12        0.06        0.90      2.28 o 
  -3   5  12       22.18       26.34      3.39 o 
  -2   5  12       28.02       31.41      3.94 o 
  -1   5  12        9.78       16.51      3.36 o 
   0   5  12        2.64        2.07      3.70 o 
   1   5  12        0.48       -0.25      3.48 o 
   2   5  12        3.71        2.89      2.45 o 
   3   5  12        2.33        2.20      2.24 o 
  -7   6  12        4.61        3.33      2.48 o 
  -6   6  12       30.54       25.25      5.26 o 
  -5   6  12       58.11       55.59      7.61 o 
  -4   6  12        0.02        0.91      2.05 o 
  -3   6  12       15.30        9.26      2.63 o 
  -2   6  12       82.87       81.32      2.54 o 
  -1   6  12        8.82        7.87      2.18 o 
   0   6  12        6.25        5.39      2.16 o 
   1   6  12       10.06       11.75      2.59 o 
   2   6  12        3.11        1.47      2.79 o 
  -5   7  12        5.89        6.65      2.49 o 
  -4   7  12        2.49        1.62      2.61 o 
  -3   7  12        0.15       -0.98      3.22 o 
  -2   7  12        1.69        0.32      2.71 o 
  -1   7  12        1.92        5.04      2.50 o 
   0   7  12       10.43       12.25      2.53 o 
   0  -8  13       15.26        7.17      3.62 o 
   1  -8  13       14.72        2.22      3.86 o 
   2  -8  13        2.13       -0.93      2.53 o 
   3  -8  13        0.96        1.00      2.55 o 
   4  -8  13        3.00        4.77      1.75 o 
  -2  -7  13       10.93       13.45      2.22 o 
  -1  -7  13      100.29      108.58     11.48 o 
   0  -7  13        8.63        7.98      2.60 o 
   1  -7  13       41.09       36.82      2.76 o 
   2  -7  13       80.63       84.60      7.98 o 
   3  -7  13        1.93       -0.63      2.60 o 
   4  -7  13        7.47        8.55      2.53 o 
   5  -7  13       37.38       28.71      2.65 o 
  -3  -6  13        0.65        1.02      1.66 o 
  -2  -6  13        5.35        2.80      2.64 o 
  -1  -6  13       40.04       40.36      2.94 o 
   0  -6  13        3.50       -0.26      2.77 o 
   1  -6  13       30.60       28.96      3.17 o 
   2  -6  13       14.54       13.11      2.76 o 
   3  -6  13       28.81       37.83      7.14 o 
   4  -6  13        9.96       13.20      2.15 o 
   5  -6  13        5.62        7.02      2.05 o 
   6  -6  13       16.75       13.09      2.55 o 
  -4  -5  13        0.16       -0.07      6.78 o 
  -3  -5  13        0.40       -0.17      2.58 o 
  -2  -5  13       49.82       57.55      2.84 o 
  -1  -5  13       50.04       61.71      6.63 o 
   0  -5  13        0.57        4.00      2.80 o 
   1  -5  13        0.22        0.63      2.15 o 
   2  -5  13       78.26       88.97      3.65 o 
   3  -5  13       14.56       13.19      3.40 o 
   4  -5  13        0.18       -2.16      3.32 o 
   5  -5  13       11.77        8.94      2.64 o 
   6  -5  13        5.47        5.30      2.52 o 
  -5  -4  13        4.64        6.52      2.82 o 
  -4  -4  13       13.48       17.83      8.25 o 
  -3  -4  13       54.60       49.87      5.02 o 
  -2  -4  13       82.07       79.02      8.25 o 
  -1  -4  13       10.64       11.08      4.72 o 
   0  -4  13        6.21        7.95      4.68 o 
   1  -4  13        0.02        0.94      3.78 o 
   2  -4  13       29.56       26.83      2.90 o 
   3  -4  13       28.76       30.78      2.51 o 
   4  -4  13       24.66       26.13      3.45 o 
   5  -4  13        2.38        2.71      2.59 o 
   6  -4  13       17.05       18.73      2.63 o 
  -6  -3  13       11.31       11.06      2.52 o 
  -5  -3  13       11.11       11.95      4.71 o 
  -4  -3  13        1.69        3.55      2.65 o 
  -3  -3  13      187.87      188.75     16.01 o 
  -2  -3  13        5.07        2.16      3.49 o 
  -1  -3  13       97.61      104.86      4.12 o 
   0  -3  13      136.56      150.02      3.32 o 
   1  -3  13       10.71       14.86      3.56 o 
   2  -3  13        0.87       -0.05      2.89 o 
   3  -3  13       29.29       35.02      2.53 o 
   4  -3  13        0.74        2.69      3.34 o 
   5  -3  13       37.17       29.38      2.77 o 
   6  -3  13       33.20       33.84      3.00 o 
   7  -3  13        7.13        7.03      2.94 o 
  -6  -2  13        3.16        1.38      2.51 o 
  -5  -2  13       86.30       81.42      3.63 o 
  -4  -2  13       18.05       21.14      2.42 o 
  -3  -2  13       85.26       92.52      6.57 o 
  -2  -2  13        8.50        4.90      2.91 o 
  -1  -2  13       49.16       47.00      2.66 o 
   0  -2  13        0.02       -2.29      2.55 o 
   1  -2  13       33.02       27.76      3.68 o 
   2  -2  13       56.34       58.85      3.08 o 
   3  -2  13       31.70       32.78      2.90 o 
   4  -2  13       31.07       33.82      3.48 o 
   5  -2  13       11.40       13.16      2.88 o 
   6  -2  13        5.02        8.08      3.05 o 
  -7  -1  13       42.06       41.42      5.65 o 
  -6  -1  13        0.11        2.35      3.09 o 
  -5  -1  13        1.19        0.19      2.58 o 
  -4  -1  13        2.27        3.33      2.77 o 
  -3  -1  13       41.58       41.26      5.67 o 
  -2  -1  13       52.68       49.90      3.04 o 
  -1  -1  13       21.60       30.38      3.74 o 
   0  -1  13      254.63      257.35      4.73 o 
   1  -1  13        0.13       -2.87      3.55 o 
   2  -1  13       15.62       14.50      3.14 o 
   3  -1  13      124.54      126.09      3.86 o 
   4  -1  13        6.22        2.17      4.12 o 
   5  -1  13       76.81       66.81      3.57 o 
   6  -1  13        1.22        1.33      3.33 o 
  -7   0  13        0.99       -1.63      3.56 o 
  -6   0  13      190.61      199.39      3.14 o 
  -5   0  13        0.85       -0.16      2.84 o 
  -4   0  13       31.32       36.99      6.89 o 
  -3   0  13       41.96       51.68      4.55 o 
  -2   0  13       94.16      101.56      3.76 o 
  -1   0  13       17.70       16.45      3.64 o 
   0   0  13        0.16       -3.59      3.59 o 
   1   0  13       13.18       11.16      3.55 o 
   2   0  13        1.50        0.03      3.50 o 
   3   0  13       41.51       39.22      3.58 o 
   4   0  13       47.18       48.88      3.08 o 
   5   0  13       32.11       32.85      3.57 o 
  -7   1  13       71.22       66.46      7.34 o 
  -6   1  13       63.84       70.03      8.70 o 
  -5   1  13        8.48        2.19      2.73 o 
  -4   1  13       97.45      108.63      8.55 o 
  -3   1  13       84.52       79.82      3.05 o 
  -2   1  13       93.44       87.89      3.73 o 
  -1   1  13        4.23       -1.05      3.56 o 
   0   1  13       97.68       93.00      5.18 o 
   1   1  13       19.31       24.16      3.56 o 
   2   1  13       22.96       22.55      3.57 o 
   3   1  13      181.66      178.21      3.91 o 
   4   1  13        0.26       -0.66      2.05 o 
   5   1  13       18.21       17.80      3.42 o 
  -7   2  13        2.55        5.93      2.48 o 
  -6   2  13       66.93       61.05      5.51 o 
  -5   2  13       17.04       18.93      2.72 o 
  -4   2  13       33.52       39.65      3.77 o 
  -3   2  13        0.00       -0.75      4.90 o 
  -2   2  13       20.13       21.47      3.52 o 
  -1   2  13        0.37        2.62      3.50 o 
   0   2  13        9.67        7.39      4.66 o 
   1   2  13      102.43      106.94      3.84 o 
   2   2  13        1.16        0.53      3.37 o 
   3   2  13       17.14       21.38      3.64 o 
   4   2  13        2.33        1.46      2.82 o 
   5   2  13        0.04       -0.01      1.78 o 
  -7   3  13        0.80       -0.35      2.24 o 
  -6   3  13       19.61       15.63      3.79 o 
  -5   3  13        3.50        3.62      2.62 o 
  -4   3  13        6.43        5.46      2.32 o 
  -3   3  13      146.87      153.08      5.87 o 
  -2   3  13        6.21        6.50      3.38 o 
  -1   3  13       42.49       49.77      5.28 o 
   0   3  13       20.11       20.48      4.21 o 
   1   3  13       13.76       19.39      3.38 o 
   2   3  13       11.46       14.63      3.54 o 
   3   3  13        9.82       10.07      2.55 o 
   4   3  13        7.69        8.42      3.21 o 
  -7   4  13        0.48        2.82      2.44 o 
  -6   4  13       74.47       59.99      9.89 o 
  -5   4  13        0.42       -2.55      2.55 o 
  -4   4  13       11.99       14.21      2.05 o 
  -3   4  13        0.16        6.17      3.24 o 
  -2   4  13        1.65       -0.15      3.51 o 
  -1   4  13        0.07        5.27      3.26 o 
   0   4  13       34.10       39.79      4.91 o 
   1   4  13        5.57        5.28      2.62 o 
   2   4  13        0.03       -1.69      2.25 o 
   3   4  13       46.58       48.32      2.93 o 
  -6   5  13       35.34       30.95      2.21 o 
  -5   5  13       55.31       53.30      2.73 o 
  -4   5  13        2.52        3.64      5.50 o 
  -3   5  13        3.32        5.03      2.56 o 
  -2   5  13        3.78        1.50      2.90 o 
  -1   5  13        1.00        2.86      2.54 o 
   0   5  13        0.02       -1.51      2.54 o 
   1   5  13        0.00       -2.53      2.53 o 
   2   5  13        4.17        2.86      2.79 o 
  -5   6  13       46.47       41.38      2.24 o 
  -4   6  13       25.19       20.48      2.14 o 
  -3   6  13       55.86       51.69      5.78 o 
  -2   6  13        0.66        1.18      1.75 o 
  -1   6  13        1.10        1.92      5.77 o 
   0   6  13        1.34       -0.16      2.49 o 
   1   6  13        8.01        9.02      2.36 o 
   0  -7  14       40.24       36.48      3.84 o 
   1  -7  14        0.08        1.26      2.05 o 
   2  -7  14       18.07       17.49      4.88 o 
   3  -7  14        0.00       -0.98      2.59 o 
  -2  -6  14        0.20        1.83      1.76 o 
  -1  -6  14        3.39        1.81      1.65 o 
   0  -6  14        4.63        6.43      3.99 o 
   1  -6  14        0.16        2.46      1.78 o 
   2  -6  14        8.67        8.46      2.56 o 
   3  -6  14       10.65       12.78      6.52 o 
   4  -6  14        7.30        7.29      4.71 o 
   5  -6  14        4.43        9.42      2.50 o 
  -3  -5  14        8.77       12.39      2.06 o 
  -2  -5  14        3.24        6.89      1.98 o 
  -1  -5  14        9.37        7.65      2.15 o 
   0  -5  14        0.00        1.53      1.68 o 
   1  -5  14       39.22       38.08      1.81 o 
   2  -5  14        2.64        0.65      2.98 o 
   3  -5  14        1.82        1.11      2.14 o 
   4  -5  14        0.03       -0.39      1.80 o 
   5  -5  14        4.17        4.87      2.50 o 
  -4  -4  14       25.04       22.93      3.03 o 
  -3  -4  14      229.48      225.73      8.82 o 
  -2  -4  14        6.37        8.35      1.88 o 
  -1  -4  14       46.43       55.77      7.23 o 
   0  -4  14       35.30       39.80      3.42 o 
   1  -4  14       11.71       15.76      2.78 o 
   2  -4  14        7.61        4.35      2.35 o 
   3  -4  14        6.05        5.73      2.12 o 
   4  -4  14       16.38       17.47      2.64 o 
   5  -4  14       14.91       14.60      2.57 o 
  -5  -3  14       50.27       44.26      2.73 o 
  -4  -3  14        4.02        0.03      2.08 o 
  -3  -3  14       22.97       23.79      3.10 o 
  -2  -3  14       24.11       28.31      2.77 o 
  -1  -3  14       34.14       33.89      2.86 o 
   0  -3  14       15.35       13.49      3.46 o 
   1  -3  14       47.88       57.27      3.52 o 
   2  -3  14       61.51       71.02      3.10 o 
   3  -3  14        1.26        2.99      2.71 o 
   4  -3  14       12.00       10.50      4.20 o 
   5  -3  14        1.08        0.56      2.85 o 
  -5  -2  14        0.12       -0.31      1.75 o 
  -4  -2  14        2.73        0.49      2.57 o 
  -3  -2  14       20.65       26.11      4.82 o 
  -2  -2  14       18.60       23.65      3.41 o 
  -1  -2  14        0.32       -1.30      3.34 o 
   0  -2  14        0.97       -1.61      2.80 o 
   1  -2  14       36.40       44.63      3.51 o 
   2  -2  14        7.36        6.73      3.39 o 
   3  -2  14       26.36       29.68      2.79 o 
   4  -2  14       27.92       30.97      2.82 o 
   5  -2  14        4.84        4.40      2.52 o 
  -6  -1  14        0.15        0.19      2.27 o 
  -5  -1  14        7.31        2.97      2.56 o 
  -4  -1  14       16.05       20.57      5.90 o 
  -3  -1  14       28.96       29.06      3.45 o 
  -2  -1  14        7.86       17.03      3.35 o 
  -1  -1  14       63.38       64.46      2.92 o 
   0  -1  14       89.94      108.90      3.66 o 
   1  -1  14        1.15       -0.58      3.39 o 
   2  -1  14        0.10       -2.66      5.08 o 
   3  -1  14        0.97        0.87      2.73 o 
   4  -1  14       14.58       11.78      2.67 o 
   5  -1  14       21.80       21.47      2.87 o 
  -6   0  14       49.67       46.94      3.58 o 
  -5   0  14        4.15       -0.08      5.40 o 
  -4   0  14        8.79        8.30      2.16 o 
  -3   0  14       13.29        9.55      3.33 o 
  -2   0  14       28.81       34.67      3.60 o 
  -1   0  14       27.70       28.99      2.84 o 
   0   0  14        3.81        3.14      3.39 o 
   1   0  14       15.97       11.94      2.82 o 
   2   0  14       35.17       30.61      3.47 o 
   3   0  14       70.11       67.99      3.20 o 
   4   0  14       36.27       38.43      2.30 o 
   5   0  14        0.07       -1.70      2.99 o 
  -6   1  14       25.77       20.38      3.04 o 
  -5   1  14        0.57       -2.53      2.53 o 
  -4   1  14       65.10       72.66      8.93 o 
  -3   1  14        2.01        6.38      2.67 o 
  -2   1  14      187.43      199.04      7.21 o 
  -1   1  14       23.40       24.56      2.82 o 
   0   1  14       76.36       80.90      4.13 o 
   1   1  14        3.58        5.86      4.42 o 
   2   1  14       13.76       13.13      3.17 o 
   3   1  14        1.15        0.99      2.30 o 
   4   1  14        1.03        0.71      2.08 o 
  -6   2  14        7.61        3.12      2.53 o 
  -5   2  14       14.42       13.47      7.40 o 
  -4   2  14       11.58       11.41      3.04 o 
  -3   2  14       16.93       19.51      2.70 o 
  -2   2  14       24.83       26.66      4.90 o 
  -1   2  14       32.14       38.35      3.43 o 
   0   2  14        3.46       -0.24      3.31 o 
   1   2  14       16.83       18.02      4.96 o 
   2   2  14       23.90       24.04      2.67 o 
   3   2  14        0.88        2.39      2.28 o 
   4   2  14        9.72        9.96      2.49 o 
  -6   3  14       15.00       10.89      4.05 o 
  -5   3  14        1.62        2.89      1.89 o 
  -4   3  14       47.30       44.47      2.32 o 
  -3   3  14        5.37        9.85      3.89 o 
  -2   3  14       48.72       49.21      6.35 o 
  -1   3  14        0.07        4.74      2.76 o 
   0   3  14       29.43       30.05      2.70 o 
   1   3  14       16.99       15.07      2.63 o 
   2   3  14       13.89       12.04      2.35 o 
   3   3  14        8.61       12.17      2.83 o 
  -5   4  14       72.75       61.34     13.00 o 
  -4   4  14       13.44       14.23      8.03 o 
  -3   4  14       15.14       15.98      2.97 o 
  -2   4  14        1.16        7.29      2.55 o 
  -1   4  14       22.74       21.18      2.19 o 
   0   4  14       44.34       42.53      2.73 o 
   1   4  14       11.82        8.58      2.57 o 
   2   4  14        7.59        4.85      2.33 o 
  -4   5  14        3.06        1.86      3.21 o 
  -3   5  14       19.84       19.81      5.31 o 
  -2   5  14        5.67        4.94      2.06 o 
  -1   5  14        0.02        5.73      2.46 o 
   0   5  14        7.60        6.16      2.55 o 
   0  -6  15       27.03       25.43      3.95 o 
   1  -6  15        4.49        0.88      2.52 o 
   2  -6  15        3.69        6.48      2.51 o 
  -2  -5  15        8.69        7.15      2.15 o 
  -1  -5  15        0.15       -1.63      1.63 o 
   0  -5  15       12.75       13.13      1.82 o 
   1  -5  15        2.04        4.29      2.06 o 
   2  -5  15        6.93        5.13      2.23 o 
   3  -5  15        0.00       -1.10      2.48 o 
  -3  -4  15        5.33        1.56      2.50 o 
  -2  -4  15       13.57       10.32      2.13 o 
  -1  -4  15        1.49        2.26      2.07 o 
   0  -4  15       15.54       15.45      3.10 o 
   1  -4  15        4.76        7.41      4.21 o 
   2  -4  15       14.26       10.51      2.17 o 
   3  -4  15        0.31        1.57      2.52 o 
   4  -4  15        1.81       -0.48      2.50 o 
  -3  -3  15       68.15       68.69      7.36 o 
  -2  -3  15        7.53       11.99      3.27 o 
  -1  -3  15        3.19        6.61      3.38 o 
   0  -3  15       35.23       35.65      3.00 o 
   1  -3  15        3.77        7.31      1.96 o 
   2  -3  15        4.20        3.89      1.80 o 
   3  -3  15       12.77       13.44      3.22 o 
   4  -3  15        2.10        0.08      2.51 o 
  -4  -2  15        0.05        2.91      2.49 o 
  -3  -2  15       31.91       29.18      2.22 o 
  -2  -2  15       54.00       53.65      2.76 o 
  -1  -2  15        0.38       -2.10      2.10 o 
   0  -2  15       13.61       17.04      3.50 o 
   1  -2  15       42.50       46.17      2.32 o 
   2  -2  15        8.63        5.24      5.12 o 
   3  -2  15        3.39        4.77      2.23 o 
   4  -2  15        1.26        0.60      2.48 o 
  -4  -1  15        0.42       -2.49      2.49 o 
  -3  -1  15        7.28        7.64      4.32 o 
  -2  -1  15       29.39       21.94      2.65 o 
  -1  -1  15       17.33       16.29      2.66 o 
   0  -1  15       22.11       17.58      2.23 o 
   1  -1  15        2.39        3.71      2.55 o 
   2  -1  15        1.74       -0.53      2.58 o 
   3  -1  15        2.47        3.61      2.12 o 
   4  -1  15        5.68        5.06      2.73 o 
  -5   0  15        0.39       -0.93      4.18 o 
  -4   0  15        2.49        4.89      2.05 o 
  -3   0  15        3.97        2.97      4.13 o 
  -2   0  15       69.87       65.76      2.39 o 
  -1   0  15        0.77        0.10      2.11 o 
   0   0  15        0.78       -0.85      2.58 o 
   1   0  15       17.26       13.05      2.65 o 
   2   0  15        5.05        1.24      4.39 o 
   3   0  15        8.68        6.65      2.37 o 
   4   0  15        3.38        4.55      2.02 o 
  -5   1  15        6.02        6.34      2.02 o 
  -4   1  15      130.47      122.39      5.30 o 
  -3   1  15        0.67       -0.35      2.53 o 
  -2   1  15        1.67        0.50      2.54 o 
  -1   1  15        7.92        9.69      3.52 o 
   0   1  15        6.23        4.77      2.61 o 
   1   1  15        2.28        0.20      2.55 o 
   2   1  15       15.94       13.17      2.58 o 
   3   1  15        7.05        7.13      2.44 o 
  -5   2  15       24.96       11.57      4.15 o 
  -4   2  15        5.03        3.43      2.48 o 
  -3   2  15       18.40       18.08      4.84 o 
  -2   2  15       15.45       16.74      2.60 o 
  -1   2  15        4.05        1.03      2.10 o 
   0   2  15        5.40        6.59      2.55 o 
   1   2  15        0.20       -0.83      3.37 o 
   2   2  15       24.29       16.88      2.46 o 
  -4   3  15        0.71        2.35      2.46 o 
  -3   3  15        5.81        1.35      3.31 o 
  -2   3  15       43.00       39.96      4.07 o 
  -1   3  15       41.59       37.35      4.19 o 
   0   3  15       12.24       12.01      2.55 o 
   1   3  15       30.07       31.38      2.66 o 
  -3   4  15        1.18       -1.20      2.45 o 
  -2   4  15       21.89       17.80      3.53 o 
  -1   4  15       35.94       25.10      3.07 o 
   0  -4  16        8.51        9.65      2.62 o 
   1  -4  16        4.95        7.21      2.57 o 
  -1  -3  16        3.84        3.54      5.38 o 
   0  -3  16        0.14        1.44      1.80 o 
   1  -3  16        4.13        3.02      1.61 o 
   2  -3  16        0.32       -0.77      2.03 o 
  -2  -2  16        1.05        1.90      2.95 o 
  -1  -2  16        0.47       -2.49      2.49 o 
   0  -2  16       11.29        8.82      2.54 o 
   1  -2  16        1.73        0.58      2.52 o 
   2  -2  16       36.06       35.52      2.23 o 
  -3  -1  16        0.07        4.34      2.48 o 
  -2  -1  16        2.00       -0.18      2.06 o 
  -1  -1  16        9.63        9.66      2.09 o 
   0  -1  16       78.14       79.78      4.41 o 
   1  -1  16       26.81       24.83      2.82 o 
   2  -1  16        2.49        2.53      4.93 o 
  -3   0  16        2.12        1.70      4.51 o 
  -2   0  16        0.30        2.47      2.16 o 
  -1   0  16       30.30       28.29      1.92 o 
   0   0  16        9.62       10.54      2.54 o 
   1   0  16        0.81        1.19      3.18 o 
   2   0  16       10.36        8.62      3.91 o 
  -2   1  16       18.33       17.81      2.11 o 
  -1   1  16       14.17       13.84      4.09 o 
   0   1  16        0.14        0.97      2.48 o 
   1   1  16       22.06       20.21      7.30 o 
  -1   2  16        5.38        2.21      2.47 o 
                                                 
